# Supplementary material for: 1,1′,5,5′-Tetra­methyl-2,2′-diphenyl-4,4′-[p-phenyl­enebis(methyl­idynenitrilo)]di-1H-pyrazol-3(2H)-one
Source: Acta Crystallogr Sect E Struct Rep Online. 2008 Jul 12;64(Pt 8):o1479. doi: 10.1107/S1600536808021028 (PMC2962109; doi:10.1107/S1600536808021028)
Supplement: Supplementary file 2 [file e-64-o1479-Isup2.hkl]

#
# h,k,l, Fc-squared, Fo-squared, sigma(Fo-squared) and status flag
#
data_I
_shelx_title ' wangaidong10 in P2(1)/c'
_shelx_refln_list_code          4
_shelx_F_calc_maximum      156.58
_exptl_crystal_F_000       532.00
_reflns_d_resolution_high  0.7708
 
loop_
 _symmetry_equiv_pos_as_xyz
 'x, y, z'
 '-x, y+1/2, -z+1/2'
 '-x, -y, -z'
 'x, -y-1/2, z-1/2'
 
_cell_length_a     6.0710
_cell_length_b    22.2948
_cell_length_c     9.8712
_cell_angle_alpha  90.000
_cell_angle_beta   95.147
_cell_angle_gamma  90.000
 
_shelx_F_squared_multiplier     1.000
 
loop_
 _refln_index_h
 _refln_index_k
 _refln_index_l
 _refln_F_squared_calc
 _refln_F_squared_meas
 _refln_F_squared_sigma
 _refln_observed_status
   1   0   0     5667.26     5269.04     51.41 o
   2   0   0     3907.88     3849.61     38.97 o
   3   0   0       62.78       62.32      2.40 o
   4   0   0      965.22     1002.82     13.57 o
   5   0   0      115.69      113.49      5.02 o
   6   0   0       36.67       35.08      3.83 o
   7   0   0       44.08       51.44      4.94 o
   1   1   0     2800.39     2809.47     21.60 o
   2   1   0     1909.38     1845.70     15.37 o
   3   1   0      224.64      236.61      3.73 o
   4   1   0      194.79      205.33      3.56 o
   5   1   0       43.65       40.38      2.29 o
   6   1   0        1.87        3.91      1.52 o
   7   1   0        8.49        7.56      1.92 o
   0   2   0     4026.83     3654.30     76.79 o
   1   2   0     4281.53     4122.76     31.23 o
   2   2   0     1220.68     1233.82      9.81 o
   3   2   0       30.48       24.98      1.31 o
   4   2   0      239.21      248.68      3.94 o
   5   2   0       52.78       57.95      2.77 o
   6   2   0      118.55      123.20      4.21 o
   7   2   0        7.10       10.27      2.47 o
   1   3   0     8072.22     7927.46     65.76 o
   2   3   0     2389.29     2449.55     16.45 o
   3   3   0       87.91       99.99      2.34 o
   4   3   0      226.28      250.39      4.39 o
   5   3   0       45.66       48.11      3.50 o
   6   3   0       35.66       36.12      2.68 o
   7   3   0       12.97       14.14      2.37 o
   0   4   0      763.32      742.47      8.01 o
   1   4   0      688.92      732.72      7.18 o
   2   4   0      344.11      340.83      3.42 o
   3   4   0      191.82      168.02      3.08 o
   4   4   0       44.76       43.83      1.96 o
   5   4   0       48.84       45.87      2.13 o
   6   4   0       39.81       39.82      3.25 o
   7   4   0       15.29       18.52      2.49 o
   1   5   0     1133.48     1090.37     12.72 o
   2   5   0     2073.83     2085.30     14.28 o
   3   5   0     1674.14     1638.02     17.28 o
   4   5   0        6.13        5.45      0.98 o
   5   5   0       43.34       42.97      2.98 o
   6   5   0        0.53       -1.00      1.32 o
   7   5   0        7.12        7.97      2.31 o
   0   6   0      272.33      278.36      3.59 o
   1   6   0       26.10       31.77      1.07 o
   2   6   0      180.18      161.80      2.17 o
   3   6   0      294.16      318.10      4.48 o
   4   6   0      120.42      117.38      2.96 o
   5   6   0       69.70       65.37      2.64 o
   6   6   0       48.84       51.96      3.12 o
   7   6   0        8.49        7.81      2.36 o
   1   7   0     1507.57     1414.93     10.57 o
   2   7   0      480.14      495.82      4.50 o
   3   7   0       29.89       34.73      1.54 o
   4   7   0       92.92      100.96      2.76 o
   5   7   0      254.29      265.86      4.67 o
   6   7   0       26.36       24.92      2.50 o
   7   7   0        1.83        2.73      2.24 o
   0   8   0      210.21      210.07      3.05 o
   1   8   0      590.45      583.45      5.05 o
   2   8   0      459.89      501.06      4.58 o
   3   8   0      196.95      203.42      3.61 o
   4   8   0      112.96      106.81      2.89 o
   5   8   0      222.68      235.66      5.22 o
   6   8   0       29.00       32.94      3.04 o
   7   8   0       15.84       16.09      2.47 o
   1   9   0     3149.07     3177.56     24.60 o
   2   9   0       30.22       30.06      1.03 o
   3   9   0        4.83        5.21      0.94 o
   4   9   0       47.12       44.68      2.25 o
   5   9   0       90.67       94.79      3.24 o
   6   9   0       60.38       62.49      3.44 o
   7   9   0        2.24        2.34      2.00 o
   0  10   0      969.50      927.55     10.39 o
   1  10   0      112.63      137.64      1.93 o
   2  10   0      305.10      317.37      3.41 o
   3  10   0      132.64      158.71      2.83 o
   4  10   0       79.69       83.44      2.63 o
   5  10   0        0.66       -0.43      1.05 o
   6  10   0        9.94        8.51      1.95 o
   7  10   0        0.02       -0.18      1.85 o
   1  11   0       53.27       51.88      1.89 o
   2  11   0       28.62       29.92      1.30 o
   3  11   0       49.55       52.33      2.97 o
   4  11   0       32.29       31.63      1.90 o
   5  11   0       31.21       30.04      2.16 o
   6  11   0        0.21       -0.91      1.48 o
   7  11   0        4.19        2.85      2.06 o
   0  12   0      868.22      968.74     13.78 o
   1  12   0      253.97      264.24      2.71 o
   2  12   0      161.97      165.15      2.87 o
   3  12   0       19.47       23.01      1.34 o
   4  12   0       51.63       47.36      2.21 o
   5  12   0       31.70       35.81      2.34 o
   6  12   0        0.20       -0.64      1.57 o
   7  12   0        0.09       -0.72      1.87 o
   1  13   0       11.48       10.51      0.61 o
   2  13   0      102.01      104.07      2.09 o
   3  13   0        7.99        8.61      1.03 o
   4  13   0        8.41        8.47      1.74 o
   5  13   0       12.00        7.82      2.93 o
   6  13   0        0.02        4.06      2.45 o
   7  13   0        0.04        1.48      2.48 o
   0  14   0        4.27        1.51      1.96 o
   1  14   0      155.78      157.02      2.87 o
   2  14   0      103.81      111.47      2.93 o
   3  14   0       34.07       37.33      2.13 o
   4  14   0        0.10        2.76      1.84 o
   5  14   0        2.45        1.00      1.99 o
   6  14   0        2.17        2.57      2.25 o
   1  15   0      194.32      197.28     13.50 o
   2  15   0       34.23       38.97      2.38 o
   3  15   0        2.18       -0.19      1.06 o
   4  15   0        4.30        1.99      1.70 o
   5  15   0       11.82        4.41      2.06 o
   6  15   0        2.06        2.09      2.49 o
   0  16   0      483.97      505.38     14.89 o
   1  16   0        2.34        1.86      2.41 o
   2  16   0       51.07       51.66      3.64 o
   3  16   0        0.29        0.05      2.03 o
   4  16   0       23.86       21.31      3.24 o
   5  16   0        2.63        4.11      2.13 o
   6  16   0        2.06        2.58      2.40 o
   1  17   0      205.27      207.28     14.51 o
   2  17   0       16.83       20.28      4.21 o
   3  17   0        5.46        1.70      2.04 o
   4  17   0        3.07        1.29      2.28 o
   5  17   0        4.94        7.17      2.95 o
   6  17   0        3.77        6.18      7.56 o
   0  18   0        2.94        1.77      2.54 o
   1  18   0       17.32       15.29      3.16 o
   2  18   0        1.45        0.02      1.83 o
   3  18   0        0.23        1.83      2.11 o
   4  18   0        0.02       -3.41      3.55 o
   5  18   0        2.72        2.34      2.81 o
   6  18   0        0.10       -3.03      3.03 o
   1  19   0        6.70        2.00      4.51 o
   2  19   0        6.20        1.86      3.17 o
   3  19   0        0.50        0.49      1.97 o
   4  19   0        1.88        0.44      2.50 o
   5  19   0        2.01        2.10      3.02 o
   0  20   0        7.68        7.06      3.28 o
   1  20   0        9.33        8.25      2.46 o
   2  20   0        5.89        8.08      2.58 o
   3  20   0       14.32       10.61      2.84 o
   4  20   0        1.54        0.39      2.44 o
   5  20   0        1.00        1.45      3.53 o
   1  21   0       15.18       17.09      2.99 o
   2  21   0        6.44        5.28      3.23 o
   3  21   0        0.01        2.81      2.42 o
   4  21   0        0.59        3.58      2.66 o
   5  21   0        0.00        2.00      3.02 o
   0  22   0       11.94       13.05      3.95 o
   1  22   0        0.73        2.88      2.30 o
   2  22   0        1.30        1.35      2.25 o
   3  22   0        0.63       -0.59      2.70 o
   4  22   0        0.23        0.43      2.68 o
   5  22   0        0.09        6.29      3.39 o
   1  23   0        2.87        1.43      2.31 o
   2  23   0        0.08       -2.05      2.25 o
   3  23   0        0.90        0.72      2.59 o
   4  23   0        0.04        1.50      2.76 o
   0  24   0        4.42        5.51      3.88 o
   1  24   0        0.00       -0.69      2.30 o
   2  24   0        1.06        1.56      2.35 o
   3  24   0        1.66        1.46      2.68 o
   4  24   0        0.00       -1.21      2.84 o
   1  25   0        0.05        4.82      2.60 o
   2  25   0        0.03        0.31      2.63 o
   3  25   0        0.27       -0.26      2.67 o
   0  26   0        0.11        3.73      4.09 o
   1  26   0        0.41        1.13      2.46 o
   2  26   0        0.04       -1.27      2.58 o
   3  26   0        0.00       -1.52      2.83 o
   1  27   0        0.18       -1.80      3.63 o
   2  27   0        0.42       -0.32      2.79 o
   0  28   0        0.12        0.81      3.78 o
   1  28   0        0.02        2.52      2.98 o
  -7   1   1        5.52        1.13      2.60 o
  -6   1   1        1.34        1.62      1.65 o
  -5   1   1        0.14       -0.41      0.78 o
  -4   1   1      139.88      147.79      2.92 o
  -3   1   1      456.65      449.88      5.40 o
  -2   1   1     1161.21     1115.80      8.79 o
  -1   1   1     1782.89     1842.45     16.74 o
   0   1   1      170.58      217.61      2.42 o
   1   1   1     3131.26     3259.75     53.74 o
   2   1   1       57.69       52.73      1.45 o
   3   1   1      399.83      431.73      6.16 o
   4   1   1      171.82      184.80      4.30 o
   5   1   1       18.89       21.29      1.83 o
   6   1   1        3.09        2.21      1.54 o
   7   1   1       11.13        8.99      2.24 o
  -7   2   1       23.99       21.83      4.88 o
  -6   2   1        0.43        0.55      1.26 o
  -5   2   1       32.62       33.32      1.83 o
  -4   2   1      120.20      121.66      3.19 o
  -3   2   1       25.96       26.05      1.32 o
  -2   2   1     2449.55     2401.35     17.23 o
  -1   2   1      324.06      266.27      5.86 o
   0   2   1       35.78       32.61      0.71 o
   1   2   1       22.88       20.40      0.91 o
   2   2   1      186.37      201.44      3.48 o
   3   2   1       82.77      102.55      3.03 o
   4   2   1        2.93        6.15      1.27 o
   5   2   1        0.77       -0.04      1.03 o
   6   2   1        4.64        5.44      1.70 o
   7   2   1        1.17        0.67      1.57 o
  -7   3   1        2.82        2.13      1.69 o
  -6   3   1       19.14       19.25      3.59 o
  -5   3   1        2.37        2.22      0.91 o
  -4   3   1      214.85      204.01      4.17 o
  -3   3   1      179.22      185.42      3.12 o
  -2   3   1      447.71      439.05      4.30 o
  -1   3   1      364.62      325.79      3.82 o
   0   3   1      493.04      419.64      3.79 o
   1   3   1        3.67        4.78      0.83 o
   2   3   1      157.05      148.20      3.37 o
   3   3   1       85.17       89.39      2.29 o
   4   3   1       32.88       29.97      1.93 o
   5   3   1       71.80       73.45      3.07 o
   6   3   1       27.13       26.04      2.67 o
   7   3   1        2.64        0.05      1.73 o
  -7   4   1        7.76        8.56      1.99 o
  -6   4   1       10.84       13.76      2.88 o
  -5   4   1       21.33       19.22      1.86 o
  -4   4   1        3.34        4.77      0.89 o
  -3   4   1      398.32      369.77      4.37 o
  -2   4   1      122.66      128.45      2.35 o
  -1   4   1     3247.31     3020.75     19.56 o
   0   4   1      762.95      713.44      6.99 o
   1   4   1      788.91      792.40      7.78 o
   2   4   1      152.20      150.19      2.84 o
   3   4   1        2.91        2.53      0.76 o
   4   4   1        0.50        0.66      0.78 o
   5   4   1        2.30        2.87      1.15 o
   6   4   1       28.39       30.55      2.64 o
   7   4   1        1.88        0.47      1.76 o
  -7   5   1        0.07       -0.01      1.69 o
  -6   5   1       37.91       45.30      2.89 o
  -5   5   1       15.59       17.58      1.50 o
  -4   5   1       16.22       15.10      1.21 o
  -3   5   1      633.27      642.91      6.38 o
  -2   5   1       40.83       38.14      1.14 o
  -1   5   1      194.46      181.83      1.96 o
   0   5   1        7.19        5.18      0.63 o
   1   5   1      354.72      360.94      3.81 o
   2   5   1      161.90      154.49      2.99 o
   3   5   1       31.80       31.93      1.38 o
   4   5   1        0.91        0.52      0.87 o
   5   5   1       43.04       44.07      2.34 o
   6   5   1        0.04        1.59      1.42 o
   7   5   1        0.12       -0.04      1.65 o
  -7   6   1        0.01        0.69      1.76 o
  -6   6   1       17.24       19.41      2.27 o
  -5   6   1       55.63       52.72      3.19 o
  -4   6   1        0.07       -0.46      0.67 o
  -3   6   1      382.39      384.41      4.55 o
  -2   6   1      413.69      389.57      4.48 o
  -1   6   1       11.84       14.62      0.93 o
   0   6   1      458.74      431.37      4.78 o
   1   6   1      742.12      732.24      6.82 o
   2   6   1        3.51        6.54      0.74 o
   3   6   1      117.66      132.68      2.54 o
   4   6   1       31.84       31.63      1.63 o
   5   6   1       72.28       78.81      2.98 o
   6   6   1       39.71       45.23      3.21 o
   7   6   1        0.54        0.40      1.87 o
  -7   7   1        2.54        1.12      1.77 o
  -6   7   1       61.46       63.47      3.31 o
  -5   7   1       11.63       12.46      1.42 o
  -4   7   1      306.38      293.10      4.33 o
  -3   7   1      130.27      142.04      2.57 o
  -2   7   1      789.13      739.51      7.21 o
  -1   7   1       82.64       88.96      1.48 o
   0   7   1      287.98      257.29      3.84 o
   1   7   1        8.45        7.80      0.72 o
   2   7   1        0.61        1.73      0.66 o
   3   7   1       25.87       26.01      1.29 o
   4   7   1       54.69       54.63      2.03 o
   5   7   1        7.51       10.40      1.51 o
   6   7   1        9.49        7.48      1.85 o
   7   7   1       14.68       14.32      2.46 o
  -7   8   1        5.12        5.41      2.06 o
  -6   8   1        0.61        1.42      1.57 o
  -5   8   1        2.56        3.22      1.35 o
  -4   8   1        0.03        1.93      0.82 o
  -3   8   1        5.01        4.16      0.73 o
  -2   8   1        5.85       13.47      0.94 o
  -1   8   1      513.92      481.05      4.42 o
   0   8   1      211.64      202.12      2.61 o
   1   8   1      211.43      205.55      2.95 o
   2   8   1       24.09       26.79      1.16 o
   3   8   1       31.39       28.23      1.34 o
   4   8   1        2.82        2.21      0.86 o
   5   8   1        9.16        8.25      1.52 o
   6   8   1       13.86       13.69      2.14 o
   7   8   1        0.31       -0.32      1.92 o
  -7   9   1        2.56        2.18      2.25 o
  -6   9   1        3.49        4.14      1.72 o
  -5   9   1       60.71       63.31      2.49 o
  -4   9   1       54.71       58.15      2.04 o
  -3   9   1        8.61        9.42      1.42 o
  -2   9   1      945.51     1009.28      9.36 o
  -1   9   1      179.78      165.51      2.20 o
   0   9   1        6.70        5.68      0.75 o
   1   9   1      500.63      515.07      5.22 o
   2   9   1      579.85      608.72      7.14 o
   3   9   1       80.46       75.78      1.98 o
   4   9   1        1.35       -0.12      0.76 o
   5   9   1      214.09      198.60      4.50 o
   6   9   1        4.95        3.75      2.37 o
   7   9   1        2.29        4.24      2.02 o
  -7  10   1        0.50        1.35      1.93 o
  -6  10   1        8.62        6.71      1.86 o
  -5  10   1        9.08        6.55      1.28 o
  -4  10   1        2.94        2.11      0.87 o
  -3  10   1      157.81      155.49      4.20 o
  -2  10   1        1.42        2.49      0.67 o
  -1  10   1      140.37      148.52      2.18 o
   0  10   1      216.93      199.05      2.96 o
   1  10   1      242.89      267.12      3.70 o
   2  10   1        6.81        9.59      0.94 o
   3  10   1        0.03        0.39      0.63 o
   4  10   1       19.04       20.84      1.57 o
   5  10   1       53.48       56.82      2.71 o
   6  10   1       48.63       46.30      3.83 o
   7  10   1        0.16        1.89      2.49 o
  -7  11   1        0.38       -0.59      1.97 o
  -6  11   1        8.54        6.01      1.96 o
  -5  11   1       35.19       30.13      1.96 o
  -4  11   1       33.61       34.41      2.12 o
  -3  11   1        1.46        1.90      0.78 o
  -2  11   1       10.31       12.32      1.00 o
  -1  11   1      582.27      583.56      4.89 o
   0  11   1       54.22       59.32      1.51 o
   1  11   1      271.75      306.16      3.69 o
   2  11   1        1.55        2.00      0.69 o
   3  11   1        0.01        0.01      0.66 o
   4  11   1      204.47      199.77      3.77 o
   5  11   1        1.91        1.15      1.27 o
   6  11   1        1.30        2.01      2.03 o
   7  11   1        0.10       -1.85      1.85 o
  -7  12   1        2.51       -0.01      2.00 o
  -6  12   1        8.51       12.14      2.11 o
  -5  12   1       14.73       11.60      1.54 o
  -4  12   1       61.41       65.43      2.25 o
  -3  12   1       26.33       24.73      1.50 o
  -2  12   1        0.48        0.57      0.67 o
  -1  12   1      150.53      152.93      1.99 o
   0  12   1      229.44      243.60      3.45 o
   1  12   1       15.43       18.32      1.00 o
   2  12   1        3.83        3.73      0.75 o
   3  12   1        0.87        1.48      0.73 o
   4  12   1      151.35      140.43      3.16 o
   5  12   1       28.10       28.39      2.85 o
   6  12   1        0.88        1.95      2.70 o
   7  12   1        0.34       -2.26      2.26 o
  -7  13   1        3.12        1.25      3.64 o
  -6  13   1       11.95       11.38      2.14 o
  -5  13   1        3.55        3.33      1.38 o
  -4  13   1       24.89       24.47      1.65 o
  -3  13   1        1.14        0.84      0.88 o
  -2  13   1      186.17      182.83      3.67 o
  -1  13   1       54.29       54.27      1.18 o
   0  13   1       32.55       39.15      1.34 o
   1  13   1        8.23        8.79      2.49 o
   2  13   1        1.85        1.74      0.78 o
   3  13   1       25.07       29.07      1.94 o
   4  13   1        4.97        3.91      1.37 o
   5  13   1        3.06        5.86      4.57 o
   6  13   1        1.25        0.43      2.59 o
  -6  14   1        3.02        5.75      2.92 o
  -5  14   1        9.42        9.37      1.69 o
  -4  14   1        9.87       11.86      1.66 o
  -3  14   1        0.31       -0.05      0.91 o
  -2  14   1       28.21       31.00      1.51 o
  -1  14   1        0.02        0.77      0.54 o
   0  14   1        0.01       -0.46      0.56 o
   1  14   1      161.66      162.69      5.40 o
   2  14   1       48.38       48.39      2.50 o
   3  14   1      125.43      114.17      3.46 o
   4  14   1       38.88       34.72      2.42 o
   5  14   1       12.47       16.32      3.47 o
   6  14   1        0.26        1.40      2.71 o
  -6  15   1        5.85        8.57      2.86 o
  -5  15   1       15.46       19.62      2.81 o
  -4  15   1       14.90       18.07      2.20 o
  -3  15   1        4.03        5.69      2.00 o
  -2  15   1       55.16       62.07      7.66 o
  -1  15   1        2.08        1.11      1.42 o
   0  15   1       14.60       12.80      1.35 o
   1  15   1       12.03       13.10      2.09 o
   2  15   1       74.47       83.19      3.27 o
   3  15   1       37.15       36.57      2.26 o
   4  15   1        4.95        4.32      1.67 o
   5  15   1        0.01        1.79      2.30 o
   6  15   1        2.17        0.64      2.75 o
  -6  16   1        1.91       -0.58      2.60 o
  -5  16   1        0.38        3.88      2.52 o
  -4  16   1        5.55        4.71      2.31 o
  -3  16   1       50.78       51.57      3.94 o
  -2  16   1       33.34       30.47      3.99 o
  -1  16   1       13.72       12.04      2.17 o
   0  16   1        9.27        9.25      2.10 o
   1  16   1       20.35       25.33      3.11 o
   2  16   1       19.02       17.74      1.95 o
   3  16   1        8.57       14.71      2.11 o
   4  16   1        9.77        7.90      2.00 o
   5  16   1        2.26       -2.46      2.46 o
   6  16   1        1.86       -0.42      2.32 o
  -6  17   1        0.01       -2.82      3.66 o
  -5  17   1        0.01        0.69      2.44 o
  -4  17   1        1.41       -0.82      2.00 o
  -3  17   1       42.20       51.24      8.39 o
  -2  17   1        4.41        4.09      1.89 o
  -1  17   1       14.14        9.70      2.18 o
   0  17   1      124.60      121.29      5.06 o
   1  17   1        2.23        4.19      4.07 o
   2  17   1       40.97       41.14      3.61 o
   3  17   1       67.42       58.37      5.13 o
   4  17   1        1.85        2.91      2.78 o
   5  17   1        0.29        2.06      2.63 o
   6  17   1        2.14       -1.85      2.32 o
  -6  18   1        2.12        6.61      4.67 o
  -5  18   1        0.09       -2.32      2.32 o
  -4  18   1       24.65       16.35      4.74 o
  -3  18   1       52.52       41.57      3.89 o
  -2  18   1        2.96        3.05      1.93 o
  -1  18   1       47.25       51.90      3.70 o
   0  18   1        3.86        2.23      1.95 o
   1  18   1      139.37      143.22      5.79 o
   2  18   1        7.58        6.80      2.34 o
   3  18   1        0.04        1.59      2.20 o
   4  18   1        1.33       -2.10      2.10 o
   5  18   1        2.44        0.69      2.75 o
   6  18   1        0.73        0.47      3.12 o
  -5  19   1        0.00       -2.35      2.35 o
  -4  19   1        2.45        1.15      2.42 o
  -3  19   1        1.67       -1.24      1.87 o
  -2  19   1        4.99        7.71      3.70 o
  -1  19   1       30.35       26.46      3.06 o
   0  19   1        5.46        4.40      2.39 o
   1  19   1       94.80       83.28      4.67 o
   2  19   1       65.14       64.60      4.59 o
   3  19   1        2.87        4.15      2.44 o
   4  19   1        0.26        0.82      2.51 o
   5  19   1        3.63       -0.68      2.67 o
  -5  20   1        0.02        4.84      4.76 o
  -4  20   1        0.15        0.08      3.77 o
  -3  20   1        5.21        4.20      2.41 o
  -2  20   1      113.32      101.34      5.49 o
  -1  20   1        7.32       10.60      3.32 o
   0  20   1        1.50        3.17      2.04 o
   1  20   1        0.11       -1.48      1.78 o
   2  20   1       28.23       16.16      3.05 o
   3  20   1        6.34        9.10      2.72 o
   4  20   1        0.04        1.67      2.69 o
   5  20   1        1.86        2.67      3.21 o
  -5  21   1        3.73        3.21      4.81 o
  -4  21   1        0.28       -1.36      2.44 o
  -3  21   1        0.62        1.35      2.44 o
  -2  21   1        0.10        0.28      2.07 o
  -1  21   1        0.67        1.43      1.99 o
   0  21   1       27.90       27.69      5.90 o
   1  21   1       20.65       24.77      3.45 o
   2  21   1        7.04        9.72      2.73 o
   3  21   1        3.79        3.43      2.50 o
   4  21   1        1.32        1.44      3.77 o
   5  21   1        2.06        4.51      3.37 o
  -5  22   1        0.16        3.09      4.14 o
  -4  22   1        0.75        5.84      4.69 o
  -3  22   1        1.95       -0.06      2.28 o
  -2  22   1        0.61        0.17      2.21 o
  -1  22   1       11.65       12.99      2.96 o
   0  22   1        1.42        3.37      2.93 o
   1  22   1        7.77       10.90      2.82 o
   2  22   1        2.60        4.81      2.49 o
   3  22   1        0.40       -2.38      2.38 o
   4  22   1        2.63        3.14      3.02 o
   5  22   1        0.00        5.41      4.62 o
  -4  23   1        0.17       -3.40      3.40 o
  -3  23   1        1.52       -0.88      2.48 o
  -2  23   1        2.69       -0.06      2.28 o
  -1  23   1        0.02       -0.31      2.13 o
   0  23   1        0.86        1.33      2.22 o
   1  23   1        0.04        2.50      2.41 o
   2  23   1        0.15       -0.56      2.27 o
   3  23   1        0.03       -2.50      2.50 o
   4  23   1        2.81        0.37      2.97 o
  -4  24   1        0.36        1.29      4.60 o
  -3  24   1        0.03        3.46      2.87 o
  -2  24   1        0.12        1.30      2.55 o
  -1  24   1        0.56        2.94      2.62 o
   0  24   1        2.45        3.49      2.42 o
   1  24   1        0.17       -0.14      2.26 o
   2  24   1        3.15        1.64      2.66 o
   3  24   1        0.04        0.65      2.76 o
   4  24   1        0.14       -0.86      2.89 o
  -3  25   1        0.28        2.13      4.40 o
  -2  25   1        0.21       -2.17      2.73 o
  -1  25   1        0.00       -0.77      2.30 o
   0  25   1        0.12        1.28      2.33 o
   1  25   1        0.10       -1.78      2.28 o
   2  25   1        1.91        0.32      2.65 o
   3  25   1        0.07       -1.59      2.64 o
  -3  26   1        2.01        2.25      4.28 o
  -2  26   1        0.00        2.11      2.89 o
  -1  26   1        3.06        9.41      3.53 o
   0  26   1        0.08        0.29      2.37 o
   1  26   1        1.15        1.47      2.63 o
   2  26   1        1.04        0.79      2.89 o
   3  26   1        0.06        0.02      4.33 o
  -2  27   1        0.14       -1.10      3.78 o
  -1  27   1        0.03       -0.01      2.92 o
   0  27   1        2.68        6.08      2.96 o
   1  27   1        0.00        3.11      3.48 o
   2  27   1        0.13       -0.83      2.82 o
  -1  28   1        0.07        0.95      2.88 o
   0  28   1        0.09        0.33      2.63 o
   1  28   1        0.01        1.32      2.94 o
  -7   0   2       11.04        7.55      2.74 o
  -6   0   2        7.09        6.39      2.63 o
  -5   0   2      108.68      100.25      3.83 o
  -4   0   2      150.38      148.08      5.17 o
  -3   0   2       15.03       17.81      1.42 o
  -2   0   2      724.11      666.49      9.69 o
  -1   0   2      528.52      421.01      5.72 o
   0   0   2    17403.65    14357.56    776.40 o
   1   0   2        2.96        4.83      0.65 o
   2   0   2      282.95      332.29     12.49 o
   3   0   2      923.61      961.22     15.00 o
   4   0   2       40.16       40.82      2.57 o
   5   0   2      334.12      330.00      9.57 o
   6   0   2       18.66       24.04      3.60 o
   7   0   2        0.04        1.86      4.16 o
  -7   1   2       10.31        9.09      2.93 o
  -6   1   2        9.85       11.52      1.75 o
  -5   1   2       67.42       62.60      2.43 o
  -4   1   2       30.01       32.07      1.51 o
  -3   1   2       15.70       11.61      0.89 o
  -2   1   2     1187.31     1062.78      8.47 o
  -1   1   2    24518.77    23589.39    162.42 o
   0   1   2     7755.24     6416.38    207.87 o
   1   1   2      908.52      911.96      6.31 o
   2   1   2      287.19      338.17      5.35 o
   3   1   2      570.95      618.31      7.75 o
   4   1   2      746.18      753.26     10.07 o
   5   1   2       12.65        8.95      1.75 o
   6   1   2       24.82       30.63      2.73 o
   7   1   2        1.63        0.78      1.64 o
  -7   2   2        0.40        0.16      1.60 o
  -6   2   2        0.05       -0.53      1.30 o
  -5   2   2      163.19      164.38      3.47 o
  -4   2   2        4.69        4.89      0.81 o
  -3   2   2       23.60       24.64      1.14 o
  -2   2   2      370.74      318.47      3.45 o
  -1   2   2    17580.49    16777.54    105.84 o
   0   2   2      432.20      456.69      9.41 o
   1   2   2      497.12      557.37      5.26 o
   2   2   2     1526.72     1608.02     14.90 o
   3   2   2       10.40       14.86      1.16 o
   4   2   2        1.01        2.39      0.86 o
   5   2   2      267.31      274.39      6.36 o
   6   2   2      152.30      162.92      5.83 o
   7   2   2        0.02        0.04      1.60 o
  -7   3   2       10.76       12.88      2.78 o
  -6   3   2       12.81       15.20      1.95 o
  -5   3   2        0.52        2.12      0.90 o
  -4   3   2        0.09        1.60      0.84 o
  -3   3   2       45.43       42.75      1.45 o
  -2   3   2      636.27      603.34      5.44 o
  -1   3   2      191.96      197.12      2.90 o
   0   3   2      605.31      523.16      4.48 o
   1   3   2       20.10       18.21      0.72 o
   2   3   2       30.97       30.77      1.56 o
   3   3   2      349.37      359.91      4.96 o
   4   3   2       60.72       53.48      2.24 o
   5   3   2      250.82      244.43      5.86 o
   6   3   2        3.70        2.42      1.80 o
   7   3   2        0.77        1.38      1.86 o
  -7   4   2        0.29        0.23      1.57 o
  -6   4   2       25.12       31.81      2.55 o
  -5   4   2       33.54       34.98      1.85 o
  -4   4   2      244.81      232.13      3.73 o
  -3   4   2     1239.99     1216.90     10.24 o
  -2   4   2      274.88      283.25      3.23 o
  -1   4   2      351.28      343.46      3.45 o
   0   4   2      736.42      670.86      5.53 o
   1   4   2      744.73      746.35      6.31 o
   2   4   2      864.60      939.89      9.67 o
   3   4   2       18.76       15.04      1.19 o
   4   4   2       14.25       13.87      1.41 o
   5   4   2      119.36      114.91      3.55 o
   6   4   2       32.77       35.79      3.38 o
   7   4   2       11.15        8.21      2.11 o
  -7   5   2        7.42        5.82      1.93 o
  -6   5   2       27.35       22.28      2.31 o
  -5   5   2       95.76       95.99      3.20 o
  -4   5   2       12.10        9.80      1.06 o
  -3   5   2      690.97      697.39      6.73 o
  -2   5   2       67.04       69.96      1.48 o
  -1   5   2      168.95      166.87      2.18 o
   0   5   2      436.76      412.77      3.44 o
   1   5   2      172.10      179.91      2.36 o
   2   5   2        6.73        5.70      0.84 o
   3   5   2      328.63      376.99      5.84 o
   4   5   2       93.55       96.06      2.86 o
   5   5   2       39.80       38.50      2.77 o
   6   5   2       15.35       16.71      2.69 o
   7   5   2       11.27       13.85      2.39 o
  -7   6   2        3.75        4.16      1.86 o
  -6   6   2        0.25        0.95      1.43 o
  -5   6   2       12.47       14.45      1.49 o
  -4   6   2       42.92       36.79      1.67 o
  -3   6   2       50.01       50.31      1.58 o
  -2   6   2       21.21       19.50      0.90 o
  -1   6   2       53.93       56.94      1.13 o
   0   6   2      580.93      551.03      4.36 o
   1   6   2     3265.10     3207.58     24.78 o
   2   6   2      526.97      584.63      6.14 o
   3   6   2      128.13      135.75      3.28 o
   4   6   2      101.06       91.35      3.77 o
   5   6   2        1.31        1.50      1.27 o
   6   6   2       46.23       55.12      4.93 o
   7   6   2        1.21        2.96      1.93 o
  -7   7   2       10.98       13.44      2.42 o
  -6   7   2        6.03       11.45      2.35 o
  -5   7   2      131.27      139.29      3.30 o
  -4   7   2      137.98      138.80      2.91 o
  -3   7   2      119.04      129.74      2.45 o
  -2   7   2      168.10      174.11      3.07 o
  -1   7   2      131.56      118.67      1.66 o
   0   7   2      722.17      646.61      5.03 o
   1   7   2       19.57       23.48      1.01 o
   2   7   2       51.23       47.44      1.78 o
   3   7   2      230.27      226.82      4.86 o
   4   7   2        0.14       -0.51      0.74 o
   5   7   2      245.94      255.41      4.74 o
   6   7   2        0.02        0.15      1.82 o
   7   7   2        0.91        5.80      2.05 o
  -7   8   2       38.07       48.57      4.03 o
  -6   8   2      117.02      121.49      4.24 o
  -5   8   2       94.65      106.95      3.27 o
  -4   8   2      118.58      111.41      2.62 o
  -3   8   2       39.39       36.46      1.44 o
  -2   8   2      965.30     1012.32      9.25 o
  -1   8   2        3.87        5.27      0.50 o
   0   8   2      796.71      783.56      5.96 o
   1   8   2        1.61        0.33      0.38 o
   2   8   2      833.68      856.35      9.47 o
   3   8   2       10.92       10.37      1.10 o
   4   8   2       16.19       18.50      1.43 o
   5   8   2      101.83       96.27      3.02 o
   6   8   2       21.87       22.81      3.00 o
   7   8   2        0.47       -1.86      1.86 o
  -7   9   2        0.33        0.79      2.12 o
  -6   9   2       77.78       90.15      3.81 o
  -5   9   2       64.43       64.47      2.48 o
  -4   9   2        0.71        0.95      0.79 o
  -3   9   2      330.55      339.80      4.52 o
  -2   9   2       22.61       26.14      1.08 o
  -1   9   2     1043.99      991.44      8.05 o
   0   9   2      135.31      122.33      2.76 o
   1   9   2      216.43      234.89      2.76 o
   2   9   2      257.96      297.42      3.93 o
   3   9   2       99.00       95.76      2.45 o
   4   9   2       24.68       23.64      1.57 o
   5   9   2        9.32        7.94      1.52 o
   6   9   2        2.18        2.15      2.03 o
   7   9   2        1.63        1.74      2.06 o
  -7  10   2        2.92        1.87      2.42 o
  -6  10   2       10.77       12.57      2.14 o
  -5  10   2       18.96       18.26      2.36 o
  -4  10   2       42.30       39.95      1.79 o
  -3  10   2      224.33      227.16      3.42 o
  -2  10   2       99.42       97.69      1.91 o
  -1  10   2      131.23      144.81      2.37 o
   0  10   2      394.89      404.53      5.86 o
   1  10   2      211.08      233.75      2.73 o
   2  10   2        2.25        4.34      0.85 o
   3  10   2       17.10       12.47      1.18 o
   4  10   2      463.48      464.14      7.45 o
   5  10   2       25.69       25.30      2.07 o
   6  10   2        2.00        5.06      2.25 o
   7  10   2       18.00       25.63      3.08 o
  -7  11   2        6.25        9.52      2.81 o
  -6  11   2        1.34        3.64      1.79 o
  -5  11   2       11.78        9.16      1.44 o
  -4  11   2        1.21        0.81      0.85 o
  -3  11   2       46.14       44.39      1.63 o
  -2  11   2        0.62        0.46      0.57 o
  -1  11   2        0.28        1.05      0.53 o
   0  11   2      949.40      992.23     10.22 o
   1  11   2        5.43        6.83      0.57 o
   2  11   2       38.33       34.88      1.36 o
   3  11   2      241.19      238.45      4.28 o
   4  11   2        0.09       -0.18      1.13 o
   5  11   2        3.65        2.73      2.20 o
   6  11   2        1.47        2.40      2.08 o
   7  11   2        3.12        2.70      2.66 o
  -7  12   2        1.32       -0.45      2.33 o
  -6  12   2        0.13       -0.99      1.75 o
  -5  12   2        2.21        0.43      1.17 o
  -4  12   2        0.01       -0.42      0.93 o
  -3  12   2       14.69       17.39      1.20 o
  -2  12   2       12.36       11.32      0.87 o
  -1  12   2       38.82       31.72      1.18 o
   0  12   2      144.04      141.81      3.96 o
   1  12   2       37.74       45.43      1.83 o
   2  12   2        1.89        0.88      0.69 o
   3  12   2       31.27       29.87      2.36 o
   4  12   2       49.37       54.18      2.87 o
   5  12   2       31.34       22.02      3.11 o
   6  12   2        3.04        2.73      2.84 o
  -7  13   2        0.16        2.10      2.47 o
  -6  13   2        6.33        9.49      2.49 o
  -5  13   2        0.15       -1.00      1.14 o
  -4  13   2       74.18       75.96      2.40 o
  -3  13   2       23.84       23.19      1.35 o
  -2  13   2       36.76       31.81      1.48 o
  -1  13   2       11.26       14.76      0.90 o
   0  13   2      201.50      212.36      3.73 o
   1  13   2      197.95      190.09      4.18 o
   2  13   2        0.00        0.26      1.04 o
   3  13   2       42.83       40.77      4.38 o
   4  13   2        2.29        2.76      1.39 o
   5  13   2        9.83        9.26      2.35 o
   6  13   2        1.24        4.53      2.82 o
  -6  14   2        0.56       -0.12      1.97 o
  -5  14   2        0.01       -0.19      1.47 o
  -4  14   2        0.08       -0.02      0.99 o
  -3  14   2       12.84       15.92      1.64 o
  -2  14   2       50.34       54.42      2.20 o
  -1  14   2        3.35        2.35      0.91 o
   0  14   2        0.51        0.50      0.79 o
   1  14   2       28.59       33.15      2.49 o
   2  14   2       12.15        9.98      1.58 o
   3  14   2        2.53        1.83      1.48 o
   4  14   2       49.47       45.61      2.77 o
   5  14   2        3.33        3.27      1.94 o
   6  14   2       12.89        9.29      4.86 o
  -6  15   2        1.90        0.62      4.09 o
  -5  15   2        2.52        1.08      2.29 o
  -4  15   2        0.28       -1.26      1.37 o
  -3  15   2       17.77       20.48      2.10 o
  -2  15   2        0.78       -0.03      1.01 o
  -1  15   2       51.80       59.77      2.19 o
   0  15   2      114.39      113.45      2.81 o
   1  15   2       26.86       29.06      2.05 o
   2  15   2       56.20       54.92      2.84 o
   3  15   2        0.13        1.14      1.38 o
   4  15   2        4.69        2.98      1.49 o
   5  15   2        6.35       11.27      2.55 o
   6  15   2        0.44       -2.27      2.87 o
  -6  16   2        2.74       -3.59      3.59 o
  -5  16   2        0.18        1.39      3.64 o
  -4  16   2        2.34        4.96      2.21 o
  -3  16   2       20.15       18.18      2.65 o
  -2  16   2      127.99      127.12      5.12 o
  -1  16   2       13.92       14.29      2.24 o
   0  16   2       94.43       85.09      3.07 o
   1  16   2       35.50       35.08      2.26 o
   2  16   2        3.82        2.35      1.45 o
   3  16   2       27.66       35.84      2.84 o
   4  16   2       11.21        6.52      1.74 o
   5  16   2        1.13        0.47      1.91 o
   6  16   2        0.02       -2.69      2.69 o
  -6  17   2        0.64       -1.39      4.21 o
  -5  17   2        4.80        6.08      4.21 o
  -4  17   2        1.41        4.16      3.49 o
  -3  17   2        2.88        3.71      1.90 o
  -2  17   2        5.03        3.19      1.91 o
  -1  17   2       42.80       46.42      3.37 o
   0  17   2        0.24       -0.77      1.56 o
   1  17   2       27.93       31.24      5.64 o
   2  17   2       14.12       14.58      2.04 o
   3  17   2        0.31       -1.27      1.27 o
   4  17   2        8.43        5.31      2.61 o
   5  17   2        4.56       -0.07      6.50 o
   6  17   2        0.15       -2.19      3.05 o
  -6  18   2        0.17       -3.45      3.45 o
  -5  18   2        8.94       11.97      4.74 o
  -4  18   2        1.29       -0.22      3.23 o
  -3  18   2        7.87        6.00      2.36 o
  -2  18   2       44.63       46.91      3.75 o
  -1  18   2       41.62       32.12      3.11 o
   0  18   2        3.18        1.54      1.78 o
   1  18   2       18.98       15.22      2.64 o
   2  18   2       15.68       13.81      7.16 o
   3  18   2        6.11        7.25      2.59 o
   4  18   2        1.26       -1.11      2.29 o
   5  18   2        0.93        0.25      2.84 o
  -5  19   2        0.69       -2.99      3.64 o
  -4  19   2        1.20        1.34      3.16 o
  -3  19   2        3.84        1.86      2.29 o
  -2  19   2       41.79       38.76      7.00 o
  -1  19   2        0.47        3.76      1.91 o
   0  19   2        4.42        2.34      1.99 o
   1  19   2        7.54        7.67      2.34 o
   2  19   2       17.47       20.53      3.21 o
   3  19   2       10.26       11.05      2.88 o
   4  19   2        1.35        0.35      2.31 o
   5  19   2        1.30       -1.03      2.77 o
  -5  20   2        0.38        1.63      4.00 o
  -4  20   2        0.00        3.66      3.59 o
  -3  20   2        2.50        5.17      3.85 o
  -2  20   2        0.89        1.32      2.09 o
  -1  20   2        0.19       -0.44      1.90 o
   0  20   2       25.32       19.47      2.88 o
   1  20   2        0.69       -0.68      1.82 o
   2  20   2        4.96        6.34      2.64 o
   3  20   2        4.02        5.61      2.67 o
   4  20   2        5.26        6.64      3.08 o
   5  20   2        0.07        2.72      3.10 o
  -5  21   2        0.35       -3.21      3.21 o
  -4  21   2        0.44       10.82      4.57 o
  -3  21   2        4.90       -0.55      3.28 o
  -2  21   2        0.79       -0.29      2.02 o
  -1  21   2        3.14        3.65      2.25 o
   0  21   2        0.67       -0.61      1.85 o
   1  21   2        3.10        3.09      2.25 o
   2  21   2       13.35       10.64      3.63 o
   3  21   2        1.32       -1.85      3.47 o
   4  21   2        2.04        1.66      2.73 o
   5  21   2        0.02        4.32      4.01 o
  -5  22   2        0.05        3.06      4.50 o
  -4  22   2        2.42       -2.23      3.26 o
  -3  22   2        2.19        5.79      4.00 o
  -2  22   2        3.30        5.45      2.54 o
  -1  22   2        5.60        2.09      4.90 o
   0  22   2        1.19        1.56      2.17 o
   1  22   2        4.87        8.08      2.60 o
   2  22   2        1.21        0.76      2.35 o
   3  22   2        1.39        3.53      2.72 o
   4  22   2        0.27        4.11      2.93 o
  -4  23   2        0.07       -0.45      4.12 o
  -3  23   2        1.84        2.30      3.95 o
  -2  23   2        0.33       -2.78      2.78 o
  -1  23   2        1.93        2.27      2.33 o
   0  23   2        0.68        0.39      2.26 o
   1  23   2        1.67        3.47      2.37 o
   2  23   2        2.32        4.99      2.88 o
   3  23   2        2.31       -0.94      2.58 o
   4  23   2        0.01        4.15      3.11 o
  -4  24   2        0.21       -1.46      4.00 o
  -3  24   2        0.29        2.54      4.05 o
  -2  24   2        0.17       -1.03      2.82 o
  -1  24   2        0.16        0.66      2.28 o
   0  24   2        0.41        1.23      2.30 o
   1  24   2        0.00        3.49      4.76 o
   2  24   2        1.69       -0.06      2.50 o
   3  24   2        0.01        1.68      2.83 o
   4  24   2        0.07       -1.79      2.95 o
  -3  25   2        0.57        0.69      3.78 o
  -2  25   2        0.00       -0.96      3.28 o
  -1  25   2        0.33       -2.78      3.26 o
   0  25   2        0.71        1.48      2.43 o
   1  25   2        0.07       -1.27      2.26 o
   2  25   2        0.04        0.78      3.54 o
   3  25   2        0.14       -1.77      2.69 o
  -3  26   2        0.03       -0.57      4.24 o
  -2  26   2        0.18        3.54      4.12 o
  -1  26   2        0.08       -1.24      3.61 o
   0  26   2        0.00        1.93      2.54 o
   1  26   2        0.72       -2.31      2.31 o
   2  26   2        0.95        3.05      2.91 o
   3  26   2        0.11        3.04      3.27 o
  -2  27   2        0.04        0.24      4.19 o
  -1  27   2        0.00        0.60      3.54 o
   0  27   2        0.24       -2.39      3.47 o
   1  27   2        0.05        0.37      3.02 o
   2  27   2        0.53       -0.40      2.71 o
  -1  28   2        0.26        3.21      4.31 o
   0  28   2        0.00       -0.31      4.05 o
   1  28   2        0.16        1.51      2.93 o
  -7   1   3        0.02        1.02      1.68 o
  -6   1   3        5.75        4.81      1.58 o
  -5   1   3       17.49       16.60      1.53 o
  -4   1   3      146.48      137.75      2.78 o
  -3   1   3       21.03       17.71      1.41 o
  -2   1   3       23.90       25.40      0.97 o
  -1   1   3     4395.85     4369.65     28.17 o
   0   1   3     2502.01     2474.83     16.43 o
   1   1   3     1082.13     1053.58      8.50 o
   2   1   3        4.46        5.32      1.30 o
   3   1   3       47.04       47.57      2.04 o
   4   1   3      121.04      129.66      3.24 o
   5   1   3       14.34       14.53      1.75 o
   6   1   3        2.33        0.14      2.21 o
   7   1   3        1.26        2.76      1.88 o
  -7   2   3        1.33       -1.13      1.56 o
  -6   2   3        2.88        2.94      1.44 o
  -5   2   3        1.18        0.41      0.95 o
  -4   2   3       19.78       20.47      1.32 o
  -3   2   3      138.08      130.86      2.38 o
  -2   2   3       18.47       18.55      1.33 o
  -1   2   3     2490.70     2552.01     18.26 o
   0   2   3      218.10      230.08      2.67 o
   1   2   3       22.17       25.13      1.04 o
   2   2   3      107.00       83.68      4.09 o
   3   2   3      742.19      780.48      9.34 o
   4   2   3       60.04       60.85      2.37 o
   5   2   3        2.44        2.27      1.26 o
   6   2   3       48.65       42.73      6.65 o
   7   2   3        0.79        0.84      1.80 o
  -7   3   3       13.54       15.84      2.84 o
  -6   3   3        2.59        3.97      1.62 o
  -5   3   3        1.67        1.61      0.92 o
  -4   3   3        1.60        0.85      0.73 o
  -3   3   3       20.94       20.29      1.20 o
  -2   3   3      628.91      615.77      5.61 o
  -1   3   3      433.74      435.09      4.58 o
   0   3   3        8.61        9.14      0.62 o
   1   3   3       99.67       85.17      1.60 o
   2   3   3       28.01       31.19      1.80 o
   3   3   3        0.05       -0.27      0.71 o
   4   3   3       27.40       27.27      1.76 o
   5   3   3       11.82       12.00      1.73 o
   6   3   3        1.61        0.12      1.80 o
   7   3   3        0.88        1.62      2.00 o
  -7   4   3        6.31        2.76      2.23 o
  -6   4   3       13.98       12.19      2.72 o
  -5   4   3       17.82       15.97      1.45 o
  -4   4   3       10.57       15.27      1.23 o
  -3   4   3      104.72      106.03      2.45 o
  -2   4   3      437.11      427.41      4.34 o
  -1   4   3      259.94      235.91      4.16 o
   0   4   3      378.63      366.56      4.06 o
   1   4   3       68.99       77.78      1.54 o
   2   4   3        0.13        0.73      0.64 o
   3   4   3       33.92       36.87      1.89 o
   4   4   3       71.90       66.12      3.01 o
   5   4   3        0.05       -0.56      1.07 o
   6   4   3        0.82        0.79      1.91 o
   7   4   3        2.76        4.71      2.34 o
  -7   5   3        5.86        8.85      2.52 o
  -6   5   3        0.28        0.48      1.37 o
  -5   5   3        0.25        1.32      1.03 o
  -4   5   3       65.53       71.13      2.35 o
  -3   5   3        0.34        2.00      0.67 o
  -2   5   3       49.79       53.49      1.38 o
  -1   5   3      123.01      126.95      1.97 o
   0   5   3      322.81      307.95      3.61 o
   1   5   3      559.74      596.34      5.00 o
   2   5   3      654.53      633.65      7.42 o
   3   5   3        2.41        2.49      0.88 o
   4   5   3       60.26       56.04      2.68 o
   5   5   3       40.31       37.80      2.72 o
   6   5   3        0.55       -1.06      1.87 o
   7   5   3        1.30        4.10      2.93 o
  -7   6   3        5.75        1.80      2.17 o
  -6   6   3       31.90       36.14      3.15 o
  -5   6   3        9.39        5.90      1.46 o
  -4   6   3       16.24       16.26      1.26 o
  -3   6   3       14.98       13.94      1.02 o
  -2   6   3      126.24      129.42      2.13 o
  -1   6   3      395.58      353.68      3.68 o
   0   6   3      989.86      962.45      7.71 o
   1   6   3       62.52       69.49      2.27 o
   2   6   3       81.31       87.39      2.33 o
   3   6   3        0.10        0.80      0.70 o
   4   6   3      242.08      229.91      5.11 o
   5   6   3       49.21       51.30      3.03 o
   6   6   3        7.31       10.06      4.06 o
   7   6   3        1.60        1.15      3.76 o
  -7   7   3        0.00        1.85      2.14 o
  -6   7   3       10.79       13.24      2.42 o
  -5   7   3        5.54        5.50      1.22 o
  -4   7   3       63.19       63.54      2.07 o
  -3   7   3       91.06       90.43      2.08 o
  -2   7   3        7.34        7.49      0.73 o
  -1   7   3       86.93       95.91      1.50 o
   0   7   3       81.36       93.72      1.59 o
   1   7   3      284.93      318.85      3.79 o
   2   7   3       59.16       55.67      1.92 o
   3   7   3       20.51       21.93      1.64 o
   4   7   3      161.63      157.07      4.20 o
   5   7   3       63.04       62.67      2.84 o
   6   7   3       21.16       18.55      2.85 o
   7   7   3        9.54        9.71      2.96 o
  -7   8   3        6.75        7.06      5.12 o
  -6   8   3       22.06       23.93      2.86 o
  -5   8   3        8.99        7.65      1.68 o
  -4   8   3        0.08        0.81      0.81 o
  -3   8   3        0.28        0.55      0.65 o
  -2   8   3        4.41        5.00      0.73 o
  -1   8   3       10.90       11.33      0.90 o
   0   8   3       90.63       89.31      1.56 o
   1   8   3      118.98      116.49      2.63 o
   2   8   3      220.70      214.92      3.79 o
   3   8   3       16.48       14.68      2.04 o
   4   8   3       26.05       28.25      2.19 o
   5   8   3        4.40        5.72      1.50 o
   6   8   3        4.93        3.30      2.07 o
   7   8   3        0.41        2.24      2.59 o
  -7   9   3        0.21        6.82      2.58 o
  -6   9   3        6.73        9.13      2.30 o
  -5   9   3       26.03       24.54      2.16 o
  -4   9   3        2.84        2.88      1.05 o
  -3   9   3        3.12        2.89      0.79 o
  -2   9   3      612.43      610.11      5.83 o
  -1   9   3       24.92       22.79      1.09 o
   0   9   3       43.93       44.51      1.40 o
   1   9   3       41.69       48.60      1.99 o
   2   9   3       12.18       11.14      1.15 o
   3   9   3        1.94        2.97      0.98 o
   4   9   3       12.43       10.95      1.79 o
   5   9   3      161.01      159.38      4.18 o
   6   9   3        6.24        6.77      2.31 o
   7   9   3        0.01       -0.93      2.75 o
  -7  10   3        1.99        3.98      2.37 o
  -6  10   3        0.90       -0.33      1.82 o
  -5  10   3       22.42       24.54      2.05 o
  -4  10   3        0.84        1.03      0.86 o
  -3  10   3       27.87       25.58      1.33 o
  -2  10   3       33.29       36.27      1.28 o
  -1  10   3        3.70        3.79      0.58 o
   0  10   3       25.48       27.82      0.87 o
   1  10   3       20.55       23.94      1.13 o
   2  10   3       23.78       31.44      1.64 o
   3  10   3       25.35       26.23      2.18 o
   4  10   3      198.95      202.54      4.27 o
   5  10   3       26.36       24.29      2.41 o
   6  10   3       12.20       14.50      5.21 o
  -7  11   3        4.67        0.70      2.33 o
  -6  11   3        0.64        0.60      1.92 o
  -5  11   3       43.21       44.37      2.48 o
  -4  11   3        1.17        1.58      0.93 o
  -3  11   3      106.82      106.41      3.59 o
  -2  11   3       36.88       35.06      1.29 o
  -1  11   3        0.51        0.55      0.49 o
   0  11   3      243.77      242.56      4.04 o
   1  11   3        2.20        3.54      0.65 o
   2  11   3       16.42       15.67      1.82 o
   3  11   3        0.55        0.32      0.98 o
   4  11   3      307.21      285.65      8.48 o
   5  11   3       33.51       33.82      4.09 o
   6  11   3        1.14        5.74      3.22 o
  -7  12   3        0.41        2.84      2.44 o
  -6  12   3        4.34        4.04      2.17 o
  -5  12   3        0.04       -1.09      1.32 o
  -4  12   3       10.52        8.36      1.61 o
  -3  12   3        6.98        7.44      0.99 o
  -2  12   3      133.84      136.01      2.76 o
  -1  12   3       23.57       25.39      1.20 o
   0  12   3       53.78       54.71      2.00 o
   1  12   3       45.19       38.78      1.84 o
   2  12   3        4.05        5.08      1.28 o
   3  12   3       24.37       29.98      2.64 o
   4  12   3       57.85       61.45      5.84 o
   5  12   3        8.39       13.87      3.91 o
   6  12   3        1.55        1.28      3.01 o
  -6  13   3       11.00        8.61      2.49 o
  -5  13   3        1.77        2.94      1.65 o
  -4  13   3        9.41        6.68      1.51 o
  -3  13   3        1.52        0.74      0.90 o
  -2  13   3        0.08       -0.04      0.97 o
  -1  13   3       32.21       38.02      2.30 o
   0  13   3        1.30        1.78      0.90 o
   1  13   3       18.65       19.03      1.49 o
   2  13   3       39.96       37.77      2.43 o
   3  13   3      507.12      470.52      8.77 o
   4  13   3        5.19        1.07      1.60 o
   5  13   3       11.59       10.25      2.36 o
   6  13   3        0.09       -0.88      2.65 o
  -6  14   3        3.20        4.90      4.58 o
  -5  14   3        3.75        3.19      2.45 o
  -4  14   3        3.99        1.43      1.77 o
  -3  14   3        0.68       -2.16      2.16 o
  -2  14   3       37.42       42.34      2.09 o
  -1  14   3      284.16      283.46      4.75 o
   0  14   3      189.55      184.97      3.73 o
   1  14   3       25.94       26.74      2.04 o
   2  14   3       82.99       88.17      3.45 o
   3  14   3      135.10      121.19      4.51 o
   4  14   3        3.73        6.93      1.98 o
   5  14   3        7.38       10.57      2.48 o
   6  14   3        3.10        3.04      3.13 o
  -6  15   3        3.24        3.80      3.03 o
  -5  15   3        0.43       -2.11      2.16 o
  -4  15   3        0.26       -1.23      3.35 o
  -3  15   3       20.39       23.95      2.43 o
  -2  15   3       22.16       22.21      1.76 o
  -1  15   3      184.92      179.55      3.79 o
   0  15   3        2.69        2.42      1.21 o
   1  15   3        3.38        5.12      1.18 o
   2  15   3       13.95       20.60      2.25 o
   3  15   3       14.30       12.38      2.03 o
   4  15   3        2.09       -0.86      1.55 o
   5  15   3        2.37        1.94      1.98 o
   6  15   3        3.83        5.79      3.54 o
  -6  16   3        0.47       -2.42      4.24 o
  -5  16   3        2.09        1.49      2.49 o
  -4  16   3        4.74        5.00      2.49 o
  -3  16   3        0.01        0.16      2.94 o
  -2  16   3        0.31       -0.34      1.26 o
  -1  16   3        7.87        8.46      1.29 o
   0  16   3       58.57       64.28      2.52 o
   1  16   3        4.02        3.76      1.22 o
   2  16   3       95.32      101.48      3.95 o
   3  16   3        3.53        1.98      1.74 o
   4  16   3        0.53        0.66      1.73 o
   5  16   3        1.33        0.57      2.17 o
   6  16   3        0.81       -2.41      3.10 o
  -6  17   3        1.06       -0.53      4.02 o
  -5  17   3        1.60        0.14      3.38 o
  -4  17   3       21.54       16.56      4.36 o
  -3  17   3        7.63        4.26      3.59 o
  -2  17   3       19.50       20.01      4.45 o
  -1  17   3       19.93       21.98      2.06 o
   0  17   3      275.65      266.91      5.77 o
   1  17   3      247.60      238.99     10.31 o
   2  17   3       20.90       15.21      4.22 o
   3  17   3        3.57        3.16      1.72 o
   4  17   3       12.99       14.82      2.52 o
   5  17   3        0.71       -1.22      2.38 o
  -6  18   3        0.07        3.90      5.03 o
  -5  18   3        0.08       -1.17      3.69 o
  -4  18   3        3.71        5.82      4.05 o
  -3  18   3        2.40        3.28      3.21 o
  -2  18   3        1.94        4.31      3.06 o
  -1  18   3       98.78      106.88      8.94 o
   0  18   3      145.44      134.40      6.65 o
   1  18   3        0.19       -0.69      1.75 o
   2  18   3        1.93        2.63      2.94 o
   3  18   3        3.17        3.85      1.90 o
   4  18   3        8.31        6.78      2.27 o
   5  18   3        0.15        0.72      2.14 o
  -5  19   3        1.71       -0.69      3.90 o
  -4  19   3        3.06        2.37      3.54 o
  -3  19   3       30.07       21.81      4.98 o
  -2  19   3       30.33       35.62      5.46 o
  -1  19   3       33.19       34.45      3.31 o
   0  19   3       13.83       19.42      6.58 o
   1  19   3       68.11       59.77      4.23 o
   2  19   3       58.01       52.22      4.26 o
   3  19   3        2.40        5.98      2.57 o
   4  19   3        0.01       -1.39      2.22 o
   5  19   3        3.39       -0.06      5.82 o
  -5  20   3        1.14        1.44      3.90 o
  -4  20   3        0.16       -1.34      3.69 o
  -3  20   3        0.14        0.65      3.66 o
  -2  20   3       35.14       33.97      5.63 o
  -1  20   3        0.05       -2.37      2.37 o
   0  20   3        1.81        2.23      2.01 o
   1  20   3       51.65       40.65      9.53 o
   2  20   3       16.25       20.63      3.33 o
   3  20   3        2.41        3.60      2.59 o
   4  20   3        0.00        5.06      3.42 o
   5  20   3        0.68        0.66      3.18 o
  -5  21   3        0.33        3.21      4.84 o
  -4  21   3        1.08        0.96      3.88 o
  -3  21   3        5.39        6.39      3.95 o
  -2  21   3        0.81        7.71      3.57 o
  -1  21   3        2.06        1.48      2.92 o
   0  21   3        9.15       11.54      2.70 o
   1  21   3        0.00       -0.97      2.05 o
   2  21   3        0.61        2.32      2.43 o
   3  21   3        1.42        1.31      2.24 o
   4  21   3        0.00        3.58      2.95 o
  -4  22   3        1.15        4.81      4.67 o
  -3  22   3        4.12       -2.44      3.18 o
  -2  22   3        2.25       -2.44      2.78 o
  -1  22   3        0.00       -1.17      2.73 o
   0  22   3        1.25        0.91      3.30 o
   1  22   3        0.38       -0.52      2.15 o
   2  22   3        0.00       -1.99      1.99 o
   3  22   3        7.31        5.67      2.92 o
   4  22   3       20.91       29.96      4.64 o
  -4  23   3        0.01       -3.26      3.49 o
  -3  23   3        0.38        3.28      3.64 o
  -2  23   3        0.35       -1.82      3.23 o
  -1  23   3        1.71        6.10      3.69 o
   0  23   3        4.43        2.73      3.33 o
   1  23   3        1.12        1.94      2.39 o
   2  23   3        0.07       -1.00      2.67 o
   3  23   3        3.03        3.30      2.98 o
   4  23   3        1.61        3.13      3.24 o
  -4  24   3        0.12        2.78      4.48 o
  -3  24   3        0.12       -2.94      2.94 o
  -2  24   3        1.25       -0.57      3.18 o
  -1  24   3        0.09        0.10      3.11 o
   0  24   3        0.63        2.39      3.40 o
   1  24   3        0.10        2.69      2.45 o
   2  24   3        0.06       -1.08      2.38 o
   3  24   3        0.04       -2.46      2.46 o
  -3  25   3        0.02        3.57      4.19 o
  -2  25   3        0.25       -0.93      3.69 o
  -1  25   3        0.28        0.69      3.66 o
   0  25   3        0.56        0.72      3.40 o
   1  25   3        0.07        4.86      3.78 o
   2  25   3        0.28        0.57      3.83 o
   3  25   3        0.77        2.06      3.14 o
  -3  26   3        0.37       11.39      4.91 o
  -2  26   3        0.25        3.78      4.07 o
  -1  26   3        1.90       12.33      5.00 o
   0  26   3        0.09       -1.46      3.66 o
   1  26   3        0.04        2.75      3.95 o
   2  26   3        1.31        3.63      3.02 o
  -2  27   3        0.19       -2.06      3.73 o
  -1  27   3        0.67        3.78      4.36 o
   0  27   3        0.93        2.97      4.24 o
   1  27   3        0.24        1.77      3.93 o
   0  28   3        0.00        1.56      3.85 o
  -7   0   4        8.14        4.43      3.71 o
  -6   0   4        0.45       -0.61      1.83 o
  -5   0   4        0.11       -1.16      1.16 o
  -4   0   4       16.87       17.86      2.06 o
  -3   0   4       13.85       12.71      1.37 o
  -2   0   4       11.58       18.87      1.36 o
  -1   0   4     1967.80     1943.75     25.50 o
   0   0   4      145.91      151.06      3.54 o
   1   0   4       72.87       70.02      3.16 o
   2   0   4       80.10      103.49      8.38 o
   3   0   4     1201.54     1163.49     18.01 o
   4   0   4      362.69      393.80      9.60 o
   5   0   4       13.30       15.75      3.66 o
   6   0   4        3.99       -3.23      3.23 o
   7   0   4        0.81        0.57      4.36 o
  -7   1   4        0.49        0.29      2.56 o
  -6   1   4       22.54       22.42      3.15 o
  -5   1   4       53.22       51.34      2.14 o
  -4   1   4       22.34       20.76      1.34 o
  -3   1   4      327.23      323.69      4.06 o
  -2   1   4     2033.07     1964.77     14.68 o
  -1   1   4     2756.17     2619.46     20.63 o
   0   1   4      422.64      414.59      4.38 o
   1   1   4       88.69      100.00      1.95 o
   2   1   4      303.58      326.85      5.18 o
   3   1   4      132.89      130.51      3.32 o
   4   1   4      429.62      388.70      6.75 o
   5   1   4      211.52      222.69      6.55 o
   6   1   4       13.20       21.53      4.36 o
   7   1   4        0.20        0.25      2.44 o
  -7   2   4        0.71        0.55      2.50 o
  -6   2   4        0.11        0.96      1.72 o
  -5   2   4        0.51        1.10      1.02 o
  -4   2   4      133.96      141.59      2.87 o
  -3   2   4      209.41      198.27      3.04 o
  -2   2   4     1154.93     1200.91      9.66 o
  -1   2   4      186.93      182.15      2.79 o
   0   2   4      343.77      300.44      3.71 o
   1   2   4       18.62       14.49      0.85 o
   2   2   4     1726.08     1855.88     17.46 o
   3   2   4      251.19      246.15      4.67 o
   4   2   4       20.98       21.11      3.16 o
   5   2   4        0.03        0.81      1.32 o
   6   2   4        9.91       18.67      5.31 o
   7   2   4        0.29       -0.10      2.53 o
  -7   3   4        0.61       -0.48      2.30 o
  -6   3   4        4.56        5.44      2.96 o
  -5   3   4        0.00        0.52      1.03 o
  -4   3   4        0.00        0.67      0.75 o
  -3   3   4       13.42       11.41      0.94 o
  -2   3   4     1975.59     1956.36     16.38 o
  -1   3   4      658.62      631.71      6.95 o
   0   3   4       35.98       33.56      1.71 o
   1   3   4       32.91       38.36      1.38 o
   2   3   4      409.59      453.27      6.23 o
   3   3   4       80.45       74.97      2.54 o
   4   3   4      289.86      277.41      6.83 o
   5   3   4      382.03      367.15      7.43 o
   6   3   4        0.01        0.29      2.53 o
   7   3   4        1.15        4.01      2.73 o
  -7   4   4        0.66        2.57      2.19 o
  -6   4   4        4.36        4.72      2.33 o
  -5   4   4       11.87        8.89      1.88 o
  -4   4   4       33.42       36.66      1.78 o
  -3   4   4       22.42       23.89      1.19 o
  -2   4   4       10.11        8.64      1.12 o
  -1   4   4       34.76       38.49      2.47 o
   0   4   4      303.61      282.87      3.31 o
   1   4   4      306.59      332.37      3.78 o
   2   4   4      405.48      418.74      5.30 o
   3   4   4       86.83       71.26      2.56 o
   4   4   4       22.33       23.31      1.78 o
   5   4   4       52.65       55.40      3.31 o
   6   4   4        0.00        0.10      1.71 o
   7   4   4        0.22       -0.23      2.24 o
  -7   5   4        0.01       -0.85      2.00 o
  -6   5   4        3.17        1.95      1.95 o
  -5   5   4        0.16        0.27      1.14 o
  -4   5   4       10.95        9.58      1.09 o
  -3   5   4       93.68       93.24      2.09 o
  -2   5   4      314.62      284.11      3.99 o
  -1   5   4      125.10      117.95      2.31 o
   0   5   4     1303.00     1308.34     12.44 o
   1   5   4      448.49      464.47      4.74 o
   2   5   4       52.98       57.34      2.20 o
   3   5   4       49.32       42.23      2.11 o
   4   5   4      530.31      479.27      6.90 o
   5   5   4       53.18       56.77      3.26 o
   6   5   4        3.51        2.20      1.89 o
   7   5   4        3.53        5.94      3.27 o
  -7   6   4        0.12        1.67      2.25 o
  -6   6   4        1.25       -0.03      1.84 o
  -5   6   4       29.95       30.50      2.15 o
  -4   6   4       30.93       31.12      1.84 o
  -3   6   4       14.76       13.46      1.23 o
  -2   6   4       96.97       91.80      1.81 o
  -1   6   4     1149.96     1095.94      9.93 o
   0   6   4       14.34       17.53      0.97 o
   1   6   4     1625.21     1604.83     12.43 o
   2   6   4       70.77       59.28      1.89 o
   3   6   4        0.39        0.37      0.81 o
   4   6   4      315.49      325.79      5.52 o
   5   6   4       10.64        7.83      1.90 o
   6   6   4        5.43        7.44      2.01 o
   7   6   4        5.34        6.85      2.81 o
  -7   7   4        4.49        5.20      2.50 o
  -6   7   4        0.55        0.76      2.82 o
  -5   7   4        0.00       -1.44      1.44 o
  -4   7   4        4.37        3.47      1.03 o
  -3   7   4       26.19       28.79      2.70 o
  -2   7   4       65.77       61.07      1.52 o
  -1   7   4       29.10       31.60      1.18 o
   0   7   4      581.90      619.77      5.17 o
   1   7   4      745.15      790.56      7.06 o
   2   7   4       21.11       21.81      1.32 o
   3   7   4        2.55        1.93      0.92 o
   4   7   4       23.74       20.09      2.00 o
   5   7   4       70.08       81.56      4.85 o
   6   7   4       10.64       12.22      2.27 o
  -7   8   4        0.07        3.53      2.42 o
  -6   8   4       36.01       31.65      3.13 o
  -5   8   4        2.85        4.01      1.56 o
  -4   8   4       33.02       33.73      1.91 o
  -3   8   4      114.76      112.48      2.75 o
  -2   8   4      209.05      186.84      2.73 o
  -1   8   4       33.90       42.59      1.13 o
   0   8   4        1.88        4.15      0.57 o
   1   8   4        4.22        6.48      0.73 o
   2   8   4       69.92       59.45      1.94 o
   3   8   4      156.82      138.85      3.55 o
   4   8   4      107.88      113.24      3.78 o
   5   8   4        2.45        0.39      1.42 o
   6   8   4        7.11       11.84      2.27 o
  -7   9   4        1.79       -0.11      2.26 o
  -6   9   4        7.32       14.10      2.55 o
  -5   9   4       10.19        7.94      1.72 o
  -4   9   4       17.93       16.59      1.59 o
  -3   9   4      120.36      121.77      2.87 o
  -2   9   4       24.42       26.66      1.93 o
  -1   9   4        1.19        4.23      0.83 o
   0   9   4        3.35        5.64      0.75 o
   1   9   4        0.10        0.31      0.56 o
   2   9   4      332.72      338.87      4.79 o
   3   9   4      126.51      124.14      3.48 o
   4   9   4        1.37        0.63      1.19 o
   5   9   4        9.92        9.67      2.33 o
   6   9   4        2.33        4.38      1.86 o
  -7  10   4        8.25        5.22      2.62 o
  -6  10   4        0.66       -1.82      1.82 o
  -5  10   4        1.88        2.54      1.58 o
  -4  10   4        2.97        5.07      1.52 o
  -3  10   4       91.43       99.48      2.65 o
  -2  10   4       19.19       19.67      1.88 o
  -1  10   4       57.00       57.81      1.34 o
   0  10   4      153.03      152.61      2.32 o
   1  10   4      101.41       95.13      2.25 o
   2  10   4       80.71       88.11      3.23 o
   3  10   4        3.33        8.02      1.33 o
   4  10   4      229.73      203.22      6.01 o
   5  10   4        0.22       -0.90      2.57 o
   6  10   4        4.94        1.93      2.17 o
  -7  11   4        4.50        5.26      2.72 o
  -6  11   4        0.86       -0.49      2.94 o
  -5  11   4        3.06        2.03      1.59 o
  -4  11   4      205.52      217.74      4.36 o
  -3  11   4        5.10        4.81      1.08 o
  -2  11   4      199.44      191.52      3.32 o
  -1  11   4       10.49       12.29      1.02 o
   0  11   4      316.76      295.42      5.04 o
   1  11   4       52.14       45.97      2.43 o
   2  11   4        0.37        0.26      1.06 o
   3  11   4      246.74      242.83      6.04 o
   4  11   4        6.03        6.12      2.61 o
   5  11   4        4.89        2.50      1.98 o
   6  11   4       13.42       18.80      3.49 o
  -6  12   4        1.36        2.86      2.21 o
  -5  12   4       10.82       12.43      2.29 o
  -4  12   4       13.22       19.62      1.73 o
  -3  12   4       21.33       21.38      2.00 o
  -2  12   4       51.31       50.13      3.04 o
  -1  12   4      169.94      177.96      3.58 o
   0  12   4        6.85        7.68      1.47 o
   1  12   4        9.13       11.86      1.62 o
   2  12   4       17.23       19.21      1.96 o
   3  12   4      118.46      110.31      6.93 o
   4  12   4       29.34       30.73      2.91 o
   5  12   4        2.62        3.11      2.30 o
   6  12   4        3.43        0.08      2.25 o
  -6  13   4        0.52        2.35      2.70 o
  -5  13   4        0.00       -1.79      2.29 o
  -4  13   4        7.52        4.72      1.95 o
  -3  13   4       43.36       42.68      3.24 o
  -2  13   4        0.00        1.29      1.80 o
  -1  13   4       69.40       73.65      3.90 o
   0  13   4        2.04        1.83      1.29 o
   1  13   4       13.34       12.33      1.55 o
   2  13   4      148.05      147.68      4.44 o
   3  13   4       10.77       12.07      2.07 o
   4  13   4        3.68        4.77      1.91 o
   5  13   4        6.52        6.00      3.73 o
   6  13   4       10.54       12.03      2.81 o
  -6  14   4        0.62        0.38      3.51 o
  -5  14   4        9.87        4.99      3.71 o
  -4  14   4        0.59       -0.35      1.67 o
  -3  14   4        2.44        2.03      1.71 o
  -2  14   4        2.77        4.47      1.60 o
  -1  14   4        6.65        6.33      1.62 o
   0  14   4       11.28       17.07      2.42 o
   1  14   4        6.79        7.56      1.36 o
   2  14   4       57.37       54.72      3.56 o
   3  14   4       48.63       44.48      3.94 o
   4  14   4       45.60       46.82      3.53 o
   5  14   4        0.93        0.55      1.89 o
   6  14   4       20.48       27.97      3.83 o
  -6  15   4        0.00       -2.53      2.53 o
  -5  15   4        0.43        2.53      2.44 o
  -4  15   4        0.00       -2.02      2.02 o
  -3  15   4        9.26       11.13      2.09 o
  -2  15   4        6.12        3.97      1.68 o
  -1  15   4        4.59        3.78      1.45 o
   0  15   4      213.30      217.90      4.40 o
   1  15   4        1.43        0.84      1.05 o
   2  15   4       46.66       51.88      3.08 o
   3  15   4       11.86       13.74      2.24 o
   4  15   4       10.11        7.54      2.20 o
   5  15   4        2.46        3.70      2.28 o
   6  15   4        1.57       -1.75      2.38 o
  -6  16   4        0.08       -1.79      2.86 o
  -5  16   4        0.11       -2.93      3.89 o
  -4  16   4        7.91       14.01      5.58 o
  -3  16   4        5.21        8.75      2.54 o
  -2  16   4        6.88        6.48      1.82 o
  -1  16   4       31.19       33.72      3.28 o
   0  16   4        8.06        6.11      1.64 o
   1  16   4      116.98      115.08      4.37 o
   2  16   4       19.31       22.74      2.61 o
   3  16   4        0.31        0.62      1.55 o
   4  16   4        4.18        5.31      2.16 o
   5  16   4        1.79       -2.14      2.18 o
  -6  17   4        0.12       -4.07      4.07 o
  -5  17   4        0.42       -2.23      3.47 o
  -4  17   4        1.69        1.69      2.51 o
  -3  17   4        2.73        4.72      2.50 o
  -2  17   4        0.13        2.41      2.85 o
  -1  17   4        0.56        0.35      1.66 o
   0  17   4        0.33        2.42      1.50 o
   1  17   4        0.00       -1.15      1.15 o
   2  17   4        8.12        6.90      1.76 o
   3  17   4        0.03        1.81      1.55 o
   4  17   4        2.36        1.91      1.98 o
   5  17   4        0.00       -1.26      2.14 o
  -5  18   4        0.08        5.67      4.52 o
  -4  18   4        0.12        0.26      3.26 o
  -3  18   4       27.16       17.64      4.84 o
  -2  18   4       28.13       25.56      4.76 o
  -1  18   4        9.98        7.81      3.57 o
   0  18   4       11.17        8.98      2.67 o
   1  18   4       38.73       37.05      2.91 o
   2  18   4       52.95       50.24      3.26 o
   3  18   4       13.13       15.91      2.52 o
   4  18   4        2.53        2.76      2.14 o
   5  18   4        0.58       -2.16      2.16 o
  -5  19   4        0.00        4.76      4.36 o
  -4  19   4        0.03        0.77      3.71 o
  -3  19   4       12.37       12.14      4.43 o
  -2  19   4        7.51        4.28      3.45 o
  -1  19   4       29.76       34.18      5.27 o
   0  19   4       12.63       12.04      3.66 o
   1  19   4       38.96       34.92      3.49 o
   2  19   4        4.16        5.36      1.90 o
   3  19   4       24.70       24.04      3.44 o
   4  19   4        0.25       -1.41      2.12 o
   5  19   4        0.04       -2.26      2.26 o
  -5  20   4        0.27        2.99      4.69 o
  -4  20   4        2.41        6.77      4.57 o
  -3  20   4       20.17       35.28      6.03 o
  -2  20   4        0.35       -2.78      2.78 o
  -1  20   4        0.04       -2.61      2.61 o
   0  20   4        0.62       -0.86      2.61 o
   1  20   4        8.38        6.56      3.40 o
   2  20   4        9.39       11.44      4.03 o
   3  20   4        0.62       -0.18      2.25 o
   4  20   4        0.29       -2.46      2.46 o
  -5  21   4        0.11        5.53      5.39 o
  -4  21   4        0.38       -1.91      4.02 o
  -3  21   4        9.28        6.75      3.93 o
  -2  21   4        1.65        3.61      3.64 o
  -1  21   4        2.79       -0.60      3.06 o
   0  21   4        3.91        1.82      2.92 o
   1  21   4        0.62       -0.65      2.82 o
   2  21   4       11.26        6.47      5.82 o
   3  21   4        0.07       -0.54      2.59 o
   4  21   4        0.66       -2.69      2.69 o
  -4  22   4        0.01        5.12      4.79 o
  -3  22   4        0.14        1.29      3.38 o
  -2  22   4        0.12       -0.31      3.02 o
  -1  22   4       15.27       16.64      4.62 o
   0  22   4        1.01        0.41      2.97 o
   1  22   4        9.35        4.16      3.38 o
   2  22   4        0.03        2.54      3.16 o
   3  22   4        0.06       -0.72      2.52 o
   4  22   4        0.17        2.99      3.15 o
  -4  23   4        2.69        1.08      4.62 o
  -3  23   4        0.01        1.94      3.76 o
  -2  23   4        0.42        1.01      3.23 o
  -1  23   4        0.53       -1.82      3.14 o
   0  23   4        4.01        8.16      4.19 o
   1  23   4        0.32        2.73      3.66 o
   2  23   4        0.03        4.67      3.88 o
   3  23   4        0.13       -2.48      2.48 o
  -3  24   4        1.37        3.04      4.12 o
  -2  24   4        0.10       -1.24      3.33 o
  -1  24   4        0.06        2.20      3.33 o
   0  24   4        0.02        2.56      3.33 o
   1  24   4        0.91        1.60      3.38 o
   2  24   4        1.61        1.27      3.85 o
   3  24   4        0.58        2.25      4.24 o
  -3  25   4        0.02       -3.93      3.93 o
  -2  25   4        0.00       -2.75      2.75 o
  -1  25   4        0.20        0.31      3.30 o
   0  25   4        0.65       -0.79      3.78 o
   1  25   4        0.59        3.30      4.24 o
   2  25   4        0.23        4.28      4.36 o
  -2  26   4        0.03        3.90      4.26 o
  -1  26   4        0.45        0.45      3.90 o
   0  26   4        0.34       -1.05      3.69 o
   1  26   4        0.99        9.69      4.81 o
   2  26   4        0.51       -0.38      3.76 o
  -1  27   4        0.04        5.79      4.69 o
   0  27   4        0.02        5.22      4.50 o
   1  27   4        0.21        3.54      4.55 o
  -7   1   5        0.18        0.20      2.67 o
  -6   1   5        0.24       -1.61      2.02 o
  -5   1   5       26.93       24.87      7.99 o
  -4   1   5       17.56       21.41      1.60 o
  -3   1   5        1.52        3.30      1.41 o
  -2   1   5      100.17      115.39      2.10 o
  -1   1   5     1134.13     1150.09     11.43 o
   0   1   5       15.48       18.23      0.93 o
   1   1   5        5.16        5.79      0.74 o
   2   1   5        0.22        1.56      0.75 o
   3   1   5       69.26       82.82      2.77 o
   4   1   5        0.34       -0.08      1.10 o
   5   1   5        0.79       -0.02      1.30 o
   6   1   5        3.06        3.23      2.24 o
  -7   2   5        1.68       -1.60      4.52 o
  -6   2   5        7.95        6.35      2.68 o
  -5   2   5        5.62        6.13      1.81 o
  -4   2   5       20.72       24.97      3.05 o
  -3   2   5      114.61      113.74      3.10 o
  -2   2   5     1074.46     1068.80     10.18 o
  -1   2   5       72.42       74.75      1.95 o
   0   2   5      500.59      469.95      4.68 o
   1   2   5        0.00        0.32      0.60 o
   2   2   5       11.21       10.25      1.15 o
   3   2   5        3.16        3.79      1.09 o
   4   2   5        0.77       -0.11      1.02 o
   5   2   5        1.38        0.69      1.31 o
   6   2   5        2.17        3.23      2.32 o
  -7   3   5        0.76       -1.91      3.85 o
  -6   3   5       10.43       15.30      4.31 o
  -5   3   5        0.29       -1.12      1.12 o
  -4   3   5       43.14       41.97      2.82 o
  -3   3   5       11.99       10.96      1.18 o
  -2   3   5      906.27      891.68      8.93 o
  -1   3   5        7.95        9.65      0.98 o
   0   3   5        2.64        3.96      0.96 o
   1   3   5      313.46      299.22      4.06 o
   2   3   5      121.97      118.01      2.70 o
   3   3   5       21.48       16.93      1.63 o
   4   3   5       37.62       45.76      2.64 o
   5   3   5        8.13        7.51      1.72 o
   6   3   5        5.83        8.99      2.46 o
  -7   4   5        0.87        1.10      5.00 o
  -6   4   5        0.54        0.28      2.17 o
  -5   4   5       11.62       11.48      1.81 o
  -4   4   5       18.76       20.28      1.65 o
  -3   4   5       11.38       13.16      1.84 o
  -2   4   5        9.81       12.35      1.16 o
  -1   4   5      555.93      552.85      6.73 o
   0   4   5        0.01        1.21      0.56 o
   1   4   5       78.03       79.09      1.89 o
   2   4   5      223.24      237.48      3.99 o
   3   4   5      133.35      127.85      3.48 o
   4   4   5       14.54       12.20      1.69 o
   5   4   5       21.71       18.78      2.17 o
   6   4   5        2.26        4.56      2.06 o
  -7   5   5        0.79        3.01      3.04 o
  -6   5   5        0.05        0.85      2.30 o
  -5   5   5       17.73       18.54      2.14 o
  -4   5   5       20.67       20.94      1.86 o
  -3   5   5       80.91       79.60      2.41 o
  -2   5   5        8.27        9.10      1.07 o
  -1   5   5      409.55      426.01      5.20 o
   0   5   5       31.87       33.52      1.18 o
   1   5   5       80.51       77.51      1.84 o
   2   5   5        1.31        1.17      0.79 o
   3   5   5      116.94      109.78      4.45 o
   4   5   5        0.38        0.02      1.05 o
   5   5   5       13.59       12.79      2.88 o
   6   5   5        8.48        7.27      2.36 o
  -7   6   5       20.89       13.97      4.21 o
  -6   6   5        2.03        1.59      1.95 o
  -5   6   5        0.01       -0.48      1.30 o
  -4   6   5        1.08       -0.24      0.99 o
  -3   6   5       85.91       90.04      2.80 o
  -2   6   5        6.29        8.47      1.09 o
  -1   6   5       78.83       75.83      2.09 o
   0   6   5      280.07      270.11      3.27 o
   1   6   5      125.43      135.92      2.61 o
   2   6   5       28.06       25.63      1.49 o
   3   6   5       28.10       29.75      3.45 o
   4   6   5       38.37       33.13      2.35 o
   5   6   5        5.80        7.60      3.15 o
   6   6   5        3.64        6.28      3.47 o
  -7   7   5        4.54        7.58      3.33 o
  -6   7   5        5.77        8.96      2.38 o
  -5   7   5        8.81        6.43      1.67 o
  -4   7   5        6.91        4.49      1.21 o
  -3   7   5       15.63       17.17      1.45 o
  -2   7   5        0.82        0.40      0.82 o
  -1   7   5        2.15        1.91      0.81 o
   0   7   5       14.99       16.73      1.62 o
   1   7   5        2.06        0.93      0.63 o
   2   7   5       12.54       12.55      1.61 o
   3   7   5        7.79        8.53      1.36 o
   4   7   5       17.01       16.66      1.70 o
   5   7   5       17.38       19.57      2.81 o
   6   7   5        2.69        4.56      2.29 o
  -7   8   5        2.71        3.82      3.14 o
  -6   8   5        5.42        6.29      2.44 o
  -5   8   5        0.98        1.05      1.53 o
  -4   8   5       15.85       17.24      1.65 o
  -3   8   5       36.36       34.88      1.91 o
  -2   8   5       10.88       14.26      1.28 o
  -1   8   5        0.99        0.21      0.76 o
   0   8   5       23.33       31.08      1.41 o
   1   8   5       34.01       35.70      1.36 o
   2   8   5       11.20       13.43      1.23 o
   3   8   5       13.63       12.02      1.52 o
   4   8   5       96.09       90.32      3.07 o
   5   8   5        5.14        3.91      2.04 o
   6   8   5        0.65        0.01      1.77 o
  -7   9   5        0.21       -0.47      3.48 o
  -6   9   5       50.04       45.36      3.68 o
  -5   9   5        0.00       -0.19      1.50 o
  -4   9   5       17.94       21.89      1.77 o
  -3   9   5        2.12        1.48      1.05 o
  -2   9   5      100.53      107.63      2.64 o
  -1   9   5        2.62        2.91      1.16 o
   0   9   5        4.20        4.19      0.82 o
   1   9   5       83.34       82.04      1.91 o
   2   9   5        4.08        4.17      0.95 o
   3   9   5       19.16       16.51      2.74 o
   4   9   5       24.69       21.27      2.69 o
   5   9   5        0.46        1.00      1.90 o
   6   9   5        3.66        2.82      2.30 o
  -6  10   5        0.68        4.61      2.97 o
  -5  10   5        8.25        4.27      1.95 o
  -4  10   5       41.23       40.21      2.24 o
  -3  10   5      148.04      159.57      3.49 o
  -2  10   5        0.76        0.48      0.99 o
  -1  10   5       55.94       53.18      2.16 o
   0  10   5        1.10       -0.28      0.79 o
   1  10   5        0.01        0.96      0.89 o
   2  10   5        0.00        1.00      0.99 o
   3  10   5       55.66       51.11      3.12 o
   4  10   5       94.13       83.95      6.03 o
   5  10   5        0.20        3.55      2.02 o
   6  10   5        0.84        0.73      2.33 o
  -6  11   5        0.03       -1.81      2.77 o
  -5  11   5       18.98       17.03      2.33 o
  -4  11   5        8.21        9.45      1.51 o
  -3  11   5        0.44        1.67      1.33 o
  -2  11   5        8.87       13.37      1.55 o
  -1  11   5        3.54        2.39      1.20 o
   0  11   5       38.90       43.35      2.84 o
   1  11   5        0.25        1.09      0.96 o
   2  11   5       21.62       22.51      1.89 o
   3  11   5        6.63        6.50      1.76 o
   4  11   5        9.50       11.68      2.31 o
   5  11   5        6.52        7.69      2.39 o
   6  11   5        0.70       -1.00      2.09 o
  -6  12   5        1.86       -0.11      4.09 o
  -5  12   5       15.01       11.99      3.02 o
  -4  12   5        0.33        1.84      1.89 o
  -3  12   5       18.36       19.57      2.41 o
  -2  12   5       46.84       49.32      4.88 o
  -1  12   5        4.99        8.29      1.65 o
   0  12   5       13.69       14.74      1.83 o
   1  12   5        0.69       -0.14      0.98 o
   2  12   5       26.22       25.93      2.04 o
   3  12   5      222.64      215.12      5.99 o
   4  12   5        0.14        2.48      1.86 o
   5  12   5        0.08        2.49      2.05 o
   6  12   5        0.81       -0.98      2.22 o
  -6  13   5        2.19       -2.68      2.68 o
  -5  13   5        1.26        1.28      2.59 o
  -4  13   5        0.02       -2.21      2.21 o
  -3  13   5       58.45       55.46      3.37 o
  -2  13   5      184.46      186.80      5.23 o
  -1  13   5      116.69      112.34      3.98 o
   0  13   5        3.25        2.55      1.39 o
   1  13   5        0.09       -0.33      1.19 o
   2  13   5       24.18       22.30      2.20 o
   3  13   5      146.56      141.14      6.16 o
   4  13   5        5.66        6.71      2.02 o
   5  13   5        5.61       10.22      2.62 o
   6  13   5        0.45        1.87      2.31 o
  -6  14   5        0.37        2.95      3.18 o
  -5  14   5        0.09       -0.41      3.04 o
  -4  14   5        3.25        2.94      2.09 o
  -3  14   5        9.87        9.91      2.22 o
  -2  14   5       60.53       64.95      3.42 o
  -1  14   5       30.62       33.44      3.29 o
   0  14   5       19.51       20.13      2.12 o
   1  14   5        6.75        4.63      1.58 o
   2  14   5      136.73      133.35      3.92 o
   3  14   5        2.97       -0.90      1.45 o
   4  14   5        0.87        2.29      1.88 o
   5  14   5        0.25       -1.59      1.96 o
  -6  15   5        0.91       -1.34      5.95 o
  -5  15   5        0.87        0.52      2.69 o
  -4  15   5        0.69        2.94      2.55 o
  -3  15   5        7.17        5.95      2.04 o
  -2  15   5       44.59       48.25      3.10 o
  -1  15   5      274.13      271.84      6.32 o
   0  15   5       30.10       30.75      3.06 o
   1  15   5       34.20       34.53      2.61 o
   2  15   5       80.63       84.48      3.82 o
   3  15   5        0.50       -0.70      1.60 o
   4  15   5        1.48        0.83      1.90 o
   5  15   5        1.43        2.13      2.31 o
  -6  16   5        0.10        0.19      4.42 o
  -5  16   5        2.86        0.06      2.90 o
  -4  16   5        2.50       -2.48      2.48 o
  -3  16   5        3.86        1.64      1.97 o
  -2  16   5        3.94        2.03      1.67 o
  -1  16   5       88.30       88.89      3.80 o
   0  16   5       11.75        7.99      1.88 o
   1  16   5       14.18       14.50      2.05 o
   2  16   5        0.93        0.02      1.50 o
   3  16   5       35.06       31.49      4.79 o
   4  16   5        0.18       -0.10      1.78 o
   5  16   5        0.00        1.17      2.25 o
  -5  17   5        0.14       -0.86      5.70 o
  -4  17   5        1.46       -0.62      7.46 o
  -3  17   5        0.32        0.95      2.41 o
  -2  17   5        4.33        4.43      2.20 o
  -1  17   5       56.60       57.19      3.26 o
   0  17   5       14.07       18.10      2.30 o
   1  17   5        1.95        0.04      1.51 o
   2  17   5        0.00        1.49      1.94 o
   3  17   5        5.18        5.04      1.92 o
   4  17   5        0.04       -0.88      1.88 o
   5  17   5        7.64        7.35      2.83 o
  -5  18   5        2.93        1.24      4.09 o
  -4  18   5        6.68        5.86      3.02 o
  -3  18   5        8.59       11.32      2.99 o
  -2  18   5        5.83        2.38      2.20 o
  -1  18   5       40.42       38.73      4.20 o
   0  18   5      205.20      204.31      6.99 o
   1  18   5       54.60       62.34      4.30 o
   2  18   5        0.66       -1.22      2.00 o
   3  18   5        0.04       -1.50      1.50 o
   4  18   5        0.86        2.16      2.08 o
   5  18   5        0.47       -2.21      2.21 o
  -5  19   5        1.14        0.93      4.60 o
  -4  19   5        0.64        0.14      4.12 o
  -3  19   5        5.95        7.90      4.24 o
  -2  19   5       15.62        8.52      3.88 o
  -1  19   5        4.06        7.44      2.37 o
   0  19   5        2.15        3.29      2.10 o
   1  19   5        3.73        7.24      2.39 o
   2  19   5        0.65        2.76      2.04 o
   3  19   5        0.66       -0.52      4.24 o
   4  19   5        4.61        3.06      2.20 o
  -5  20   5        0.21       -2.13      4.57 o
  -4  20   5        3.02        2.32      4.45 o
  -3  20   5        2.29        4.21      3.88 o
  -2  20   5       34.47       39.52      6.10 o
  -1  20   5       11.97       15.85      4.62 o
   0  20   5        0.03        1.13      2.94 o
   1  20   5       16.19       10.01      4.00 o
   2  20   5        6.55        9.11      2.54 o
   3  20   5        0.35        1.04      2.17 o
   4  20   5        0.04        1.38      2.18 o
  -4  21   5        2.32        4.76      4.98 o
  -3  21   5        2.88        3.02      3.54 o
  -2  21   5        8.07       14.39      4.67 o
  -1  21   5        3.28        8.90      4.00 o
   0  21   5        0.20       -0.93      3.06 o
   1  21   5        0.00        0.24      3.09 o
   2  21   5        3.34        1.68      2.94 o
   3  21   5        5.22        2.63      3.88 o
   4  21   5        0.10       -1.68      3.59 o
  -4  22   5        0.25        0.26      4.12 o
  -3  22   5        4.14        2.30      4.16 o
  -2  22   5        0.05       -2.63      2.63 o
  -1  22   5        0.60        1.36      3.09 o
   0  22   5        1.89        6.06      3.54 o
   1  22   5        0.01        0.29      3.26 o
   2  22   5        0.45        2.54      3.47 o
   3  22   5        0.73        7.18      4.43 o
  -3  23   5        1.07        4.00      4.14 o
  -2  23   5        0.12       -2.78      2.78 o
  -1  23   5        0.58        5.89      4.09 o
   0  23   5        1.20       -2.97      3.06 o
   1  23   5        0.77        5.12      3.49 o
   2  23   5        0.01       -0.79      3.57 o
   3  23   5        4.67        7.52      4.64 o
  -3  24   5        0.13       -1.99      4.12 o
  -2  24   5        1.36        3.49      4.43 o
  -1  24   5        0.96        8.83      4.14 o
   0  24   5        0.22        0.62      3.59 o
   1  24   5        1.45        7.25      4.21 o
   2  24   5        0.10       -3.04      3.04 o
  -2  25   5        0.86        3.42      4.21 o
  -1  25   5        0.80       -0.48      3.64 o
   0  25   5        0.11        1.89      3.66 o
   1  25   5        0.19        2.75      4.24 o
   2  25   5        0.34        1.13      4.33 o
  -1  26   5        0.46        2.47      4.16 o
   0  26   5        0.26       -0.77      4.02 o
   1  26   5        0.01       -0.86      3.88 o
  -7   0   6        4.35        5.77      4.40 o
  -6   0   6        9.26        9.38      4.38 o
  -5   0   6       10.50       13.14      3.85 o
  -4   0   6      265.87      270.06      9.34 o
  -3   0   6      470.54      446.28     10.02 o
  -2   0   6       98.73      103.94      4.49 o
  -1   0   6      516.50      489.89     10.75 o
   0   0   6       11.83        8.10      1.78 o
   1   0   6      295.03      284.64      5.51 o
   2   0   6      427.00      417.26      7.47 o
   3   0   6        3.93        6.21      4.14 o
   4   0   6      118.27      101.40      5.19 o
   5   0   6        6.92       12.49      3.93 o
   6   0   6        3.08        4.33      4.70 o
  -7   1   6        0.17       -0.92      2.74 o
  -6   1   6        4.93        3.53      2.50 o
  -5   1   6        0.10       -2.17      2.17 o
  -4   1   6        5.78        6.27      1.48 o
  -3   1   6        0.93        2.25      1.40 o
  -2   1   6        0.87        5.43      1.33 o
  -1   1   6        1.18        3.85      0.86 o
   0   1   6       77.49       72.23      1.73 o
   1   1   6      699.11      666.45      6.71 o
   2   1   6      420.96      417.07      5.27 o
   3   1   6      247.14      216.24      4.72 o
   4   1   6      168.66      156.65      4.42 o
   5   1   6       28.61       30.62      2.75 o
   6   1   6        4.15        6.90      2.05 o
  -7   2   6        0.79        0.25      2.83 o
  -6   2   6        3.28        3.44      2.50 o
  -5   2   6        0.02        0.52      1.88 o
  -4   2   6       16.08       14.96      1.87 o
  -3   2   6      265.41      252.74      5.09 o
  -2   2   6      646.87      626.41      7.10 o
  -1   2   6       57.27       54.04      1.81 o
   0   2   6       34.92       35.12      1.58 o
   1   2   6       19.52       20.72      1.21 o
   2   2   6      108.16      115.07      2.78 o
   3   2   6       42.65       33.37      2.16 o
   4   2   6       88.59       78.05      3.37 o
   5   2   6        0.06       -1.33      1.33 o
   6   2   6        7.56       10.69      2.50 o
  -7   3   6        0.28        2.26      3.01 o
  -6   3   6        0.13        0.92      2.13 o
  -5   3   6       28.31       34.93      3.71 o
  -4   3   6        2.52        2.18      1.33 o
  -3   3   6        2.09        4.24      1.32 o
  -2   3   6      292.21      262.48      4.18 o
  -1   3   6      232.12      217.62      3.59 o
   0   3   6       34.84       29.94      1.48 o
   1   3   6      192.12      211.20      3.26 o
   2   3   6       46.22       45.80      1.78 o
   3   3   6      296.24      254.16      5.22 o
   4   3   6      280.66      279.56      6.01 o
   5   3   6        9.02        6.59      1.80 o
   6   3   6        0.00       -0.56      2.04 o
  -7   4   6        0.64       -3.59      3.59 o
  -6   4   6        1.89        1.71      2.36 o
  -5   4   6        7.35        5.45      2.44 o
  -4   4   6       20.82       23.85      2.19 o
  -3   4   6      155.85      155.37      3.44 o
  -2   4   6       18.66       21.85      1.64 o
  -1   4   6       53.37       56.84      1.95 o
   0   4   6       14.15       13.48      1.16 o
   1   4   6      553.64      576.02      7.94 o
   2   4   6        2.21        3.18      0.86 o
   3   4   6      855.49      820.66     10.58 o
   4   4   6      183.87      175.54      4.79 o
   5   4   6       13.99       13.12      2.37 o
   6   4   6        1.16       -0.30      2.07 o
  -7   5   6        0.01        0.33      3.39 o
  -6   5   6        7.26        1.29      2.34 o
  -5   5   6        1.70        1.62      2.12 o
  -4   5   6        2.06       -0.79      1.59 o
  -3   5   6      160.68      149.39      3.44 o
  -2   5   6       64.82       70.90      3.44 o
  -1   5   6       41.66       41.39      1.74 o
   0   5   6      264.66      258.26      4.01 o
   1   5   6        0.47        1.51      0.74 o
   2   5   6       61.93       52.78      2.73 o
   3   5   6      192.99      202.68      4.65 o
   4   5   6      395.23      379.74      7.15 o
   5   5   6       39.16       45.28      3.42 o
   6   5   6        4.17       11.27      2.79 o
  -7   6   6        0.67       -0.86      3.00 o
  -6   6   6        0.00       -2.29      2.29 o
  -5   6   6        1.55        3.81      2.34 o
  -4   6   6        0.05       -0.51      1.15 o
  -3   6   6       34.73       32.59      3.13 o
  -2   6   6        0.33        1.53      0.99 o
  -1   6   6      185.69      176.37      3.76 o
   0   6   6      304.23      328.98      4.64 o
   1   6   6       47.79       51.16      1.81 o
   2   6   6        2.53        3.38      0.96 o
   3   6   6       69.52       66.18      2.80 o
   4   6   6      100.48      103.86      3.81 o
   5   6   6       18.57       24.11      2.94 o
   6   6   6        1.44        2.58      2.37 o
  -6   7   6        0.19       -2.37      2.37 o
  -5   7   6        4.29        1.01      2.20 o
  -4   7   6        6.56        5.83      1.41 o
  -3   7   6        4.47        6.24      1.31 o
  -2   7   6       57.73       58.33      2.16 o
  -1   7   6       26.15       27.36      1.55 o
   0   7   6       63.35       68.59      2.10 o
   1   7   6        7.63       14.20      1.55 o
   2   7   6       24.51       26.97      1.66 o
   3   7   6        7.22        9.71      2.36 o
   4   7   6       53.33       54.46      2.96 o
   5   7   6        1.88        0.83      1.58 o
   6   7   6        6.94        4.72      3.56 o
  -6   8   6        3.23       -1.30      2.61 o
  -5   8   6        7.91        8.59      2.64 o
  -4   8   6        5.46        1.66      1.26 o
  -3   8   6       31.92       31.82      2.52 o
  -2   8   6        0.05        0.82      1.36 o
  -1   8   6       17.01       15.84      1.33 o
   0   8   6       19.12       19.92      1.36 o
   1   8   6      127.55      127.45      4.49 o
   2   8   6       56.35       61.31      2.26 o
   3   8   6       21.84       21.67      1.96 o
   4   8   6       41.11       36.36      2.61 o
   5   8   6        0.00        2.67      2.03 o
   6   8   6       36.39       37.91      4.14 o
  -6   9   6        0.49        2.53      2.78 o
  -5   9   6        6.62        8.49      2.23 o
  -4   9   6        0.00       -1.16      1.16 o
  -3   9   6        0.11        1.28      1.12 o
  -2   9   6       11.48       10.79      2.18 o
  -1   9   6        3.19        6.90      1.07 o
   0   9   6        1.11        1.21      0.94 o
   1   9   6       10.39       10.55      1.36 o
   2   9   6       37.13       41.70      2.34 o
   3   9   6       88.41       81.20      3.83 o
   4   9   6        6.01        3.95      1.95 o
   5   9   6       29.88       28.08      3.42 o
   6   9   6       45.61       55.16      4.68 o
  -6  10   6        0.12        0.60      6.51 o
  -5  10   6       18.00       18.61      3.90 o
  -4  10   6       12.54        8.69      1.81 o
  -3  10   6       56.44       59.44      2.43 o
  -2  10   6        2.09        1.87      1.23 o
  -1  10   6       12.24        9.60      1.42 o
   0  10   6        9.62        9.44      1.35 o
   1  10   6        9.18        7.56      2.49 o
   2  10   6       63.39       56.48      2.96 o
   3  10   6        6.56       13.63      2.25 o
   4  10   6        1.06       -1.65      1.65 o
   5  10   6        8.75        3.95      2.25 o
   6  10   6        0.09        1.39      2.46 o
  -6  11   6        0.01        2.87      4.55 o
  -5  11   6       10.17       15.81      4.43 o
  -4  11   6       88.25       86.22      5.16 o
  -3  11   6        4.58        4.82      1.96 o
  -2  11   6       18.91       14.30      2.10 o
  -1  11   6       22.87       20.61      2.19 o
   0  11   6       18.84       18.47      2.41 o
   1  11   6       32.43       31.42      2.49 o
   2  11   6       49.52       47.04      3.13 o
   3  11   6      111.45      110.19      4.47 o
   4  11   6        1.72        2.28      1.97 o
   5  11   6        0.01        0.47      2.05 o
  -6  12   6        1.50        1.77      4.36 o
  -5  12   6        8.94        6.92      3.06 o
  -4  12   6        1.46        1.67      2.51 o
  -3  12   6       17.97       22.57      4.77 o
  -2  12   6        3.62        1.78      1.63 o
  -1  12   6       98.83       94.91      3.84 o
   0  12   6       44.02       48.74      4.09 o
   1  12   6        0.28       -0.72      1.34 o
   2  12   6       31.83       35.85      2.89 o
   3  12   6      187.51      183.82      5.68 o
   4  12   6        5.39        5.69      2.20 o
   5  12   6       43.03       53.78      4.32 o
  -6  13   6        3.27        1.56      3.24 o
  -5  13   6        6.68        1.85      2.84 o
  -4  13   6        0.26       -2.18      2.18 o
  -3  13   6        0.68        1.53      2.13 o
  -2  13   6        4.02        3.43      1.77 o
  -1  13   6       24.86       23.99      2.44 o
   0  13   6        0.11       -1.15      1.15 o
   1  13   6       28.05       26.27      2.50 o
   2  13   6      227.04      217.47      6.14 o
   3  13   6        0.56        0.71      2.57 o
   4  13   6        2.93        4.28      2.09 o
   5  13   6        1.95        2.07      2.34 o
  -6  14   6        0.80        1.54      3.29 o
  -5  14   6        3.55        4.70      3.85 o
  -4  14   6        1.53        2.62      2.72 o
  -3  14   6        2.55        0.77      1.97 o
  -2  14   6       22.77       23.02      2.67 o
  -1  14   6       24.10       30.42      5.12 o
   0  14   6        6.80        8.14      1.88 o
   1  14   6        0.73        2.18      1.97 o
   2  14   6       13.52       14.84      2.32 o
   3  14   6       23.16       21.53      3.46 o
   4  14   6        1.03        1.17      1.94 o
   5  14   6        0.58       -1.12      2.07 o
  -5  15   6        1.56        1.54      2.87 o
  -4  15   6        0.25        1.26      2.57 o
  -3  15   6        0.76       -2.27      2.36 o
  -2  15   6        0.28       -0.97      1.67 o
  -1  15   6        7.68        8.85      1.96 o
   0  15   6       23.08       20.90      3.22 o
   1  15   6       27.58       31.97      2.80 o
   2  15   6        0.39       -0.08      1.48 o
   3  15   6       29.65       28.83      4.46 o
   4  15   6        0.28       -0.01      1.87 o
   5  15   6        0.09       -0.21      2.38 o
  -5  16   6        0.29        2.00      3.14 o
  -4  16   6        1.13        3.60      2.78 o
  -3  16   6        0.03       -2.06      2.06 o
  -2  16   6        3.92        6.40      2.02 o
  -1  16   6        0.05        1.02      1.66 o
   0  16   6        1.06       -0.34      1.46 o
   1  16   6       12.74       11.29      2.11 o
   2  16   6        0.17        2.43      2.14 o
   3  16   6        0.01        2.44      2.15 o
   4  16   6        0.11       -1.77      2.26 o
   5  16   6        2.72        2.77      2.67 o
  -5  17   6        0.29       -1.31      2.89 o
  -4  17   6        7.88        5.76      5.40 o
  -3  17   6        1.55        4.23      2.59 o
  -2  17   6        3.69        4.24      1.96 o
  -1  17   6        6.23        7.93      2.05 o
   0  17   6        3.60        3.13      2.16 o
   1  17   6       19.80       24.48      2.70 o
   2  17   6       10.67       11.48      2.67 o
   3  17   6        1.30        2.63      2.18 o
   4  17   6        0.62       -2.24      2.24 o
  -5  18   6        0.35        1.09      3.20 o
  -4  18   6        0.29        1.64      2.83 o
  -3  18   6        0.00        2.56      4.14 o
  -2  18   6        5.00        2.89      3.67 o
  -1  18   6        0.22       -0.43      2.07 o
   0  18   6       14.81       17.15      3.13 o
   1  18   6        0.04        0.18      2.05 o
   2  18   6        1.73        0.82      2.24 o
   3  18   6        0.94       -2.17      2.17 o
   4  18   6        2.78       -2.20      2.20 o
  -4  19   6        2.83       -3.38      3.83 o
  -3  19   6        6.04        6.41      3.00 o
  -2  19   6        4.91        5.60      5.86 o
  -1  19   6        0.06        0.38      2.33 o
   0  19   6        0.11       -0.21      2.14 o
   1  19   6       26.20       28.20      3.66 o
   2  19   6        1.92        4.92      2.34 o
   3  19   6        0.73        0.21      2.30 o
   4  19   6        9.72       12.82      3.53 o
  -4  20   6        1.51        3.64      4.36 o
  -3  20   6        6.17        5.96      3.85 o
  -2  20   6        0.17        0.19      3.66 o
  -1  20   6        0.31        1.79      2.41 o
   0  20   6        0.27       -0.69      3.90 o
   1  20   6        1.02       -1.43      2.15 o
   2  20   6        1.53        4.97      2.47 o
   3  20   6        1.11       -3.88      4.98 o
  -4  21   6        2.50       -3.95      3.95 o
  -3  21   6        1.77        6.44      4.55 o
  -2  21   6        4.02        3.28      3.85 o
  -1  21   6        1.32        1.65      3.40 o
   0  21   6        0.11       -0.24      3.33 o
   1  21   6        0.14        3.69      3.71 o
   2  21   6        0.47       -2.68      3.21 o
   3  21   6        0.29       -2.66      3.35 o
  -3  22   6        0.00       -1.94      3.97 o
  -2  22   6        0.00        1.82      3.85 o
  -1  22   6        1.97        2.42      3.57 o
   0  22   6        3.32        7.25      4.16 o
   1  22   6        0.32       -1.70      3.35 o
   2  22   6        0.61       -1.51      2.99 o
   3  22   6        0.09       -3.18      3.18 o
  -3  23   6        0.06       -0.98      4.21 o
  -2  23   6        0.76        2.39      4.60 o
  -1  23   6        0.00       -3.18      3.18 o
   0  23   6        0.02        4.98      4.31 o
   1  23   6        0.18        1.01      3.78 o
   2  23   6        0.28       -1.68      3.06 o
  -2  24   6        1.76       -1.58      3.95 o
  -1  24   6        1.27        0.50      3.76 o
   0  24   6        0.67        5.89      4.19 o
   1  24   6        0.84        7.83      4.43 o
   2  24   6        0.00       -1.20      3.61 o
  -1  25   6        0.00       -3.78      3.78 o
   0  25   6        0.07        2.80      4.09 o
   1  25   6        0.00       -2.49      3.35 o
  -6   1   7        0.81       -2.53      2.53 o
  -5   1   7        4.03        5.86      2.59 o
  -4   1   7        0.04       -0.75      1.48 o
  -3   1   7        2.19        4.40      1.58 o
  -2   1   7       63.32       61.68      2.82 o
  -1   1   7        8.03       12.62      1.56 o
   0   1   7       19.30       17.52      1.70 o
   1   1   7        0.58        1.21      0.94 o
   2   1   7      156.15      138.81      3.09 o
   3   1   7       52.71       56.71      5.07 o
   4   1   7        3.63        0.47      1.33 o
   5   1   7        3.72        3.60      1.76 o
   6   1   7        0.78       -0.97      1.84 o
  -6   2   7        2.55        3.53      3.70 o
  -5   2   7        0.73        0.96      2.34 o
  -4   2   7        1.65        1.09      1.72 o
  -3   2   7       20.87       17.40      2.02 o
  -2   2   7      139.83      128.03      5.58 o
  -1   2   7       39.91       37.00      2.17 o
   0   2   7      166.76      149.52      3.15 o
   1   2   7      348.24      327.24      5.05 o
   2   2   7       67.06       67.96      2.27 o
   3   2   7        0.96        0.47      1.14 o
   4   2   7        3.35        0.94      1.43 o
   5   2   7        9.64       13.85      2.29 o
   6   2   7        0.05        0.92      2.10 o
  -6   3   7        0.69       -1.89      2.63 o
  -5   3   7        0.01       -2.09      2.09 o
  -4   3   7        1.84        2.18      1.77 o
  -3   3   7       27.97       30.15      2.29 o
  -2   3   7        6.37        8.82      1.59 o
  -1   3   7        0.02        0.95      1.51 o
   0   3   7        4.55        5.35      1.15 o
   1   3   7        0.96        1.90      0.94 o
   2   3   7       32.40       31.66      1.91 o
   3   3   7       39.85       47.75      2.63 o
   4   3   7        4.54        1.49      2.18 o
   5   3   7       18.47       13.57      2.20 o
   6   3   7        0.63        2.62      1.98 o
  -6   4   7        0.33        0.73      2.72 o
  -5   4   7        1.92        0.94      2.47 o
  -4   4   7        1.54        0.90      1.85 o
  -3   4   7      116.29      113.99      5.80 o
  -2   4   7        2.23        4.63      1.53 o
  -1   4   7       42.14       39.59      1.81 o
   0   4   7       26.15       23.45      1.52 o
   1   4   7       23.08       25.62      1.63 o
   2   4   7        6.28        7.68      1.14 o
   3   4   7       15.38       16.36      1.90 o
   4   4   7       48.10       48.16      5.43 o
   5   4   7       14.47       16.03      2.42 o
   6   4   7        1.91        2.51      2.09 o
  -6   5   7        0.02       -2.30      5.36 o
  -5   5   7        0.50       -0.73      2.37 o
  -4   5   7        4.49        8.49      2.18 o
  -3   5   7       43.28       46.76      2.76 o
  -2   5   7       38.12       35.10      2.67 o
  -1   5   7        2.57        3.08      1.03 o
   0   5   7      143.47      136.90      3.07 o
   1   5   7      102.96       97.05      2.70 o
   2   5   7       25.71       34.34      1.96 o
   3   5   7       61.04       68.41      3.02 o
   4   5   7        2.46        3.35      2.25 o
   5   5   7        0.00        0.89      1.66 o
   6   5   7        5.21        3.30      2.53 o
  -6   6   7        3.09        4.10      2.97 o
  -5   6   7       16.00       14.50      5.92 o
  -4   6   7       37.84       38.64      3.13 o
  -3   6   7        4.21        7.86      1.77 o
  -2   6   7       12.24       14.09      1.83 o
  -1   6   7       22.14       20.90      1.51 o
   0   6   7       16.15       15.75      1.40 o
   1   6   7        4.04        3.55      1.04 o
   2   6   7       16.92       14.95      2.56 o
   3   6   7       86.00       92.36      3.44 o
   4   6   7       16.65       13.23      2.00 o
   5   6   7        9.41        9.32      2.04 o
  -6   7   7        1.28        0.66      2.83 o
  -5   7   7        0.09        0.35      2.65 o
  -4   7   7        1.04        3.32      3.01 o
  -3   7   7       33.76       34.42      2.48 o
  -2   7   7        0.01       -0.90      1.03 o
  -1   7   7        2.74        4.18      1.50 o
   0   7   7       36.29       39.72      2.19 o
   1   7   7        0.02       -0.96      1.34 o
   2   7   7        4.58        4.95      1.27 o
   3   7   7        6.33        2.59      1.29 o
   4   7   7        7.37        6.93      1.76 o
   5   7   7        0.17        0.26      2.12 o
  -6   8   7        1.03        0.05      2.81 o
  -5   8   7       13.69       12.64      8.65 o
  -4   8   7        7.32        5.19      2.02 o
  -3   8   7        8.79       10.05      1.87 o
  -2   8   7        2.77        0.99      1.16 o
  -1   8   7        0.81        0.89      1.00 o
   0   8   7        3.67        2.01      1.02 o
   1   8   7        7.96       10.51      1.66 o
   2   8   7       39.60       41.76      2.98 o
   3   8   7        0.30       -1.87      1.87 o
   4   8   7        0.40        0.22      1.70 o
   5   8   7        0.02        1.10      3.07 o
  -6   9   7        4.67        7.97      3.59 o
  -5   9   7        0.26       -2.50      2.51 o
  -4   9   7        2.75        3.64      2.10 o
  -3   9   7        9.72       11.11      1.65 o
  -2   9   7        2.58        2.82      1.42 o
  -1   9   7        6.16        6.56      1.49 o
   0   9   7        0.06       -0.95      0.96 o
   1   9   7        1.62        1.74      1.41 o
   2   9   7       10.14       10.38      3.47 o
   3   9   7        1.92       -0.37      1.71 o
   4   9   7        1.14        0.27      3.08 o
   5   9   7        1.05        1.32      2.15 o
  -6  10   7        3.50        7.16      5.12 o
  -5  10   7        0.63       -3.83      3.83 o
  -4  10   7        0.18        5.10      3.81 o
  -3  10   7        1.37        2.53      2.03 o
  -2  10   7        1.00       -0.38      1.86 o
  -1  10   7        3.34        3.79      1.60 o
   0  10   7        0.00        0.61      1.44 o
   1  10   7       12.35       12.26      1.97 o
   2  10   7       67.27       64.75      5.35 o
   3  10   7        4.22        4.99      2.49 o
   4  10   7        0.15       -1.76      1.76 o
   5  10   7        0.06       -0.77      2.27 o
  -6  11   7        1.18        2.27      4.81 o
  -5  11   7        0.28        4.64      4.67 o
  -4  11   7       18.89       10.10      4.62 o
  -3  11   7        9.84       12.15      4.27 o
  -2  11   7        1.32        1.29      1.66 o
  -1  11   7        2.96        3.18      1.62 o
   0  11   7       38.52       35.75      2.73 o
   1  11   7        1.15        0.52      1.51 o
   2  11   7        0.51        1.39      1.93 o
   3  11   7       33.13       30.31      3.85 o
   4  11   7        0.13       -0.62      2.18 o
   5  11   7        5.57        4.68      2.53 o
  -6  12   7        0.10       -4.21      4.21 o
  -5  12   7        2.73       -1.75      3.45 o
  -4  12   7        0.11       -1.52      2.54 o
  -3  12   7       19.50       28.31      3.48 o
  -2  12   7        9.89        9.13      2.19 o
  -1  12   7        9.88        9.79      2.02 o
   0  12   7        5.23        7.56      2.43 o
   1  12   7       41.14       36.62      2.89 o
   2  12   7       26.65       19.99      3.14 o
   3  12   7       23.09       19.27      3.37 o
   4  12   7        2.45        2.29      2.44 o
   5  12   7        1.58        0.68      4.49 o
  -5  13   7        0.02        4.00      4.12 o
  -4  13   7        0.53        0.85      2.67 o
  -3  13   7        3.84        6.86      3.97 o
  -2  13   7        6.74       14.88      2.44 o
  -1  13   7        7.42        7.24      1.94 o
   0  13   7        0.23        1.79      1.52 o
   1  13   7        6.36        7.52      1.97 o
   2  13   7       73.41       73.41      4.96 o
   3  13   7        0.01        1.89      2.08 o
   4  13   7        2.34        2.86      2.54 o
   5  13   7        4.78        8.14      3.43 o
  -5  14   7        0.03       -2.32      4.16 o
  -4  14   7        0.00       -1.13      2.55 o
  -3  14   7        7.61        0.61      2.35 o
  -2  14   7      106.50      102.14      4.47 o
  -1  14   7        0.00        0.76      1.63 o
   0  14   7        1.53       -0.11      1.54 o
   1  14   7        1.16        0.65      2.65 o
   2  14   7      108.68      113.73      8.39 o
   3  14   7        3.39        2.98      2.46 o
   4  14   7        0.43        2.47      2.53 o
  -5  15   7        0.00       -0.60      4.33 o
  -4  15   7        0.29        0.43      5.79 o
  -3  15   7        0.12        0.28      2.72 o
  -2  15   7        1.64        4.22      2.36 o
  -1  15   7        0.24       -0.50      1.80 o
   0  15   7        1.61        3.63      1.90 o
   1  15   7        8.27        5.36      2.45 o
   2  15   7       10.73       12.97      2.83 o
   3  15   7        3.36       -1.00      2.49 o
   4  15   7        0.22        0.57      2.43 o
  -5  16   7        0.31        4.09      6.34 o
  -4  16   7        0.04        3.61      2.90 o
  -3  16   7        2.42        4.89      3.84 o
  -2  16   7        8.86       11.61      3.15 o
  -1  16   7       36.91       39.81      3.24 o
   0  16   7        0.44        1.14      2.67 o
   1  16   7       23.12       22.65      4.22 o
   2  16   7        0.19        0.46      2.02 o
   3  16   7        0.97        2.44      2.40 o
   4  16   7        2.60        2.02      2.71 o
  -5  17   7        1.06        3.24      3.43 o
  -4  17   7        0.30        2.09      3.82 o
  -3  17   7        0.74        2.78      2.69 o
  -2  17   7        0.06        0.46      4.16 o
  -1  17   7       24.25       20.73      3.37 o
   0  17   7        0.42        6.08      2.41 o
   1  17   7        2.97        5.15      2.49 o
   2  17   7        0.54        2.76      2.27 o
   3  17   7        0.08        1.97      2.60 o
   4  17   7        0.29       -0.30      2.78 o
  -4  18   7        0.78        2.63      3.14 o
  -3  18   7        0.18       -0.89      2.71 o
  -2  18   7        2.11        3.11      2.61 o
  -1  18   7        2.43        1.58      2.32 o
   0  18   7        1.47        1.57      2.35 o
   1  18   7        1.85        2.23      2.62 o
   2  18   7        1.36        3.72      2.49 o
   3  18   7        7.22       13.48      4.25 o
   4  18   7       11.41        6.63      5.07 o
  -4  19   7        1.31       -0.11      2.91 o
  -3  19   7        0.20        4.94      2.99 o
  -2  19   7       13.39       12.13      3.32 o
  -1  19   7        3.34        3.94      2.55 o
   0  19   7       10.89       12.38      3.04 o
   1  19   7        5.67        7.28      3.97 o
   2  19   7        0.05       -1.41      2.24 o
   3  19   7        0.23        2.63      3.85 o
  -4  20   7        0.49       -3.90      3.90 o
  -3  20   7        1.62        3.13      2.89 o
  -2  20   7        3.70       -1.27      2.65 o
  -1  20   7        1.74        2.12      2.54 o
   0  20   7        0.43       -1.45      2.21 o
   1  20   7        3.19        0.31      2.53 o
   2  20   7        0.00        1.25      2.49 o
   3  20   7        0.41        1.94      2.76 o
  -3  21   7        2.68       -3.76      3.76 o
  -2  21   7        0.06        1.60      4.12 o
  -1  21   7        2.02        5.63      4.33 o
   0  21   7       11.04       16.34      3.42 o
   1  21   7        0.00        2.33      2.54 o
   2  21   7        0.71        3.64      2.53 o
  -3  22   7        3.83        3.85      4.24 o
  -2  22   7        0.36        3.33      4.52 o
  -1  22   7        0.11        1.53      4.07 o
   0  22   7        0.57        8.90      4.55 o
   1  22   7        0.03        1.13      3.47 o
   2  22   7        0.71        2.85      4.57 o
  -2  23   7        0.15        2.15      4.28 o
  -1  23   7        0.07        3.81      4.36 o
   0  23   7        1.90        3.71      4.40 o
   1  23   7        0.64        1.94      4.50 o
  -1  24   7        1.47       -0.55      4.31 o
   0  24   7        0.16       -0.17      3.71 o
  -6   0   8        0.83        3.38      4.21 o
  -5   0   8        1.21        8.95      4.40 o
  -4   0   8        7.99       14.07      4.50 o
  -3   0   8        5.42        8.83      2.84 o
  -2   0   8       10.76       17.58      5.78 o
  -1   0   8      206.68      196.44     14.11 o
   0   0   8      390.26      396.29      9.60 o
   1   0   8      167.55      154.19      5.92 o
   2   0   8       69.39       62.29      4.24 o
   3   0   8       69.78       82.19      4.88 o
   4   0   8       12.40       13.13      2.92 o
   5   0   8       44.73       54.13      5.23 o
  -6   1   8        2.45        5.77      3.15 o
  -5   1   8        3.03        2.62      2.78 o
  -4   1   8       57.30       46.96      4.87 o
  -3   1   8       31.52       33.35      2.68 o
  -2   1   8      116.92      123.68      3.97 o
  -1   1   8       12.70       14.66      2.61 o
   0   1   8      244.04      246.24      5.22 o
   1   1   8      312.34      310.16      6.01 o
   2   1   8      113.29      112.36      3.30 o
   3   1   8       12.80       13.33      1.92 o
   4   1   8        0.06        0.81      1.70 o
   5   1   8        0.19        2.94      1.73 o
  -6   2   8        0.61       -2.61      2.61 o
  -5   2   8       11.97        8.76      2.94 o
  -4   2   8        7.67       13.36      3.17 o
  -3   2   8        9.16        6.83      1.90 o
  -2   2   8       44.23       52.69      2.90 o
  -1   2   8       26.52       25.82      2.15 o
   0   2   8       19.79       21.96      2.13 o
   1   2   8       24.99       24.52      2.10 o
   2   2   8      305.64      304.67      5.47 o
   3   2   8      221.07      208.20      5.99 o
   4   2   8        3.30        4.95      1.57 o
   5   2   8        9.62       10.54      2.23 o
  -6   3   8        0.00       -2.03      5.46 o
  -5   3   8        1.20       -1.78      2.61 o
  -4   3   8       24.54       28.67      7.95 o
  -3   3   8        8.25        9.74      1.99 o
  -2   3   8      176.42      167.83      4.55 o
  -1   3   8       34.05       41.73      2.50 o
   0   3   8       74.48       80.45      3.08 o
   1   3   8        0.23        0.44      1.19 o
   2   3   8      310.56      316.53      5.59 o
   3   3   8       12.98       16.71      2.39 o
   4   3   8        3.28        1.86      1.55 o
   5   3   8        0.21       -1.15      1.72 o
  -6   4   8        1.52       -2.73      2.82 o
  -5   4   8        3.85        4.38      2.83 o
  -4   4   8       55.32       56.29     10.50 o
  -3   4   8      111.76      106.30      5.33 o
  -2   4   8       74.96       71.51      4.52 o
  -1   4   8      258.13      270.73      6.29 o
   0   4   8       22.88       25.69      2.12 o
   1   4   8      106.02      103.71      2.98 o
   2   4   8        3.55        4.51      1.23 o
   3   4   8      502.42      496.88      9.64 o
   4   4   8       72.00       78.19      4.25 o
   5   4   8        9.01       11.37      2.57 o
  -6   5   8        0.33        0.93      2.96 o
  -5   5   8        0.20        0.95      2.79 o
  -4   5   8        0.82        6.15      2.71 o
  -3   5   8       74.94       79.06      3.93 o
  -2   5   8        5.69        9.80      1.80 o
  -1   5   8       20.62       18.71      2.02 o
   0   5   8       58.04       64.09      2.85 o
   1   5   8        2.38        3.95      1.16 o
   2   5   8       87.76       98.73      3.44 o
   3   5   8      171.12      190.32      5.79 o
   4   5   8        4.88        0.29      1.69 o
   5   5   8        0.00       -0.94      1.75 o
  -6   6   8        2.31        1.27      5.47 o
  -5   6   8        1.01        0.43      3.16 o
  -4   6   8        9.70        8.75      2.89 o
  -3   6   8        3.29        5.88      2.09 o
  -2   6   8       27.75       30.90      2.41 o
  -1   6   8       17.24       17.42      1.98 o
   0   6   8       38.56       40.98      2.40 o
   1   6   8       21.69       21.62      1.72 o
   2   6   8        0.02        0.58      1.18 o
   3   6   8       11.00       12.43      2.97 o
   4   6   8        3.61        3.55      1.92 o
   5   6   8        0.68        0.38      2.20 o
  -6   7   8        0.01       -0.49      3.13 o
  -5   7   8        0.56        0.13      3.85 o
  -4   7   8        9.56        7.62      2.95 o
  -3   7   8        9.68        8.98      2.14 o
  -2   7   8        0.44        0.08      1.40 o
  -1   7   8        4.08        2.70      1.44 o
   0   7   8       27.35       29.99      1.89 o
   1   7   8        0.09        1.05      1.04 o
   2   7   8       28.30       25.25      3.18 o
   3   7   8       34.71       29.10      7.37 o
   4   7   8       15.66       18.62      3.71 o
   5   7   8       39.74       49.42      5.24 o
  -6   8   8        1.68       -1.85      3.94 o
  -5   8   8        1.61        1.59      3.04 o
  -4   8   8        0.10       -1.56      2.55 o
  -3   8   8        0.00       -1.07      1.69 o
  -2   8   8        0.01        0.00      1.48 o
  -1   8   8        0.03        0.48      1.55 o
   0   8   8        3.76        1.90      1.29 o
   1   8   8       28.53       27.30      2.57 o
   2   8   8        0.00       -1.07      1.84 o
   3   8   8        1.32        2.39      2.21 o
   4   8   8       48.50       47.80      4.81 o
   5   8   8        9.86        5.99      3.01 o
  -6   9   8        0.23       -4.86      4.86 o
  -5   9   8        0.14        1.68      4.12 o
  -4   9   8        0.13        0.02      4.21 o
  -3   9   8        0.97        1.32      3.33 o
  -2   9   8        3.63        8.83      3.81 o
  -1   9   8        4.57        3.47      1.71 o
   0   9   8        0.19        1.76      2.54 o
   1   9   8       10.14        5.98      2.17 o
   2   9   8        1.13        1.75      2.03 o
   3   9   8        0.18       -0.18      2.07 o
   4   9   8        2.97       -1.80      2.27 o
   5   9   8       14.85       14.23      3.70 o
  -5  10   8        4.93        3.69      4.69 o
  -4  10   8        0.43       -1.05      3.59 o
  -3  10   8        2.56        6.73      4.16 o
  -2  10   8        7.33        9.65      3.69 o
  -1  10   8        5.92        4.25      1.79 o
   0  10   8        0.38       -0.51      2.19 o
   1  10   8       42.02       50.58      3.99 o
   2  10   8        4.57        1.93      2.49 o
   3  10   8        4.04        2.91      2.32 o
   4  10   8       19.86       19.34      3.73 o
   5  10   8        0.25        3.53      3.18 o
  -5  11   8        0.00       -3.64      3.64 o
  -4  11   8        2.43        6.63      4.36 o
  -3  11   8        5.53        8.69      4.14 o
  -2  11   8        8.70       16.01      4.36 o
  -1  11   8        1.12       -0.17      2.56 o
   0  11   8       14.73       14.13      2.67 o
   1  11   8        2.71        2.75      2.12 o
   2  11   8       37.00       43.02      4.08 o
   3  11   8       34.26       33.02      4.04 o
   4  11   8       17.06       22.05      3.93 o
  -5  12   8        2.53        7.92      5.41 o
  -4  12   8        2.36        5.39      4.62 o
  -3  12   8        6.14        1.75      3.78 o
  -2  12   8        2.14        6.02      5.64 o
  -1  12   8       13.63        7.40      2.46 o
   0  12   8       25.17       26.30      3.28 o
   1  12   8       76.94       81.58      7.36 o
   2  12   8        2.49        3.61      2.32 o
   3  12   8       24.69       22.09      3.71 o
   4  12   8        0.02       -0.06      4.40 o
  -5  13   8        1.81        2.15      4.36 o
  -4  13   8        0.27       -1.63      4.09 o
  -3  13   8        1.52        8.28      4.21 o
  -2  13   8       51.45       57.59      4.40 o
  -1  13   8        3.97        6.11      2.34 o
   0  13   8       16.12       14.43      2.90 o
   1  13   8       15.18       16.96      3.15 o
   2  13   8      163.33      177.74     15.22 o
   3  13   8        1.40        1.36      2.44 o
   4  13   8        9.10       15.87      3.94 o
  -5  14   8        0.04       -0.29      4.43 o
  -4  14   8        0.12        2.13      3.81 o
  -3  14   8        0.00        2.63      3.76 o
  -2  14   8        0.00        4.15      2.55 o
  -1  14   8        0.21        1.10      2.31 o
   0  14   8       10.18       12.77      2.91 o
   1  14   8       33.18       29.30      3.69 o
   2  14   8        4.81       -2.11      2.11 o
   3  14   8        1.41       -0.59      2.39 o
   4  14   8        1.72        2.30      2.90 o
  -4  15   8        0.01        1.89      4.00 o
  -3  15   8        0.91        1.85      2.62 o
  -2  15   8       10.08       11.35      3.91 o
  -1  15   8        0.18       -1.95      2.13 o
   0  15   8        3.01        4.69      2.49 o
   1  15   8       21.77       23.86      4.40 o
   2  15   8        0.10       -2.60      3.16 o
   3  15   8        1.51       -0.29      2.57 o
   4  15   8        0.20        5.78      3.81 o
  -4  16   8        0.74       -2.08      4.05 o
  -3  16   8        3.92       -0.74      2.66 o
  -2  16   8        2.09        0.20      3.30 o
  -1  16   8       11.59        6.93      2.67 o
   0  16   8        5.22        5.55      2.56 o
   1  16   8        2.15        5.08      2.50 o
   2  16   8        2.01        0.21      2.42 o
   3  16   8        0.87        3.76      4.03 o
  -4  17   8        0.06        7.13      5.19 o
  -3  17   8        0.01       -0.35      2.69 o
  -2  17   8        0.67        3.08      2.61 o
  -1  17   8       12.92       11.13      3.07 o
   0  17   8        0.18       -2.48      2.48 o
   1  17   8        0.25        4.63      2.71 o
   2  17   8        4.46        3.87      2.68 o
   3  17   8        7.62        8.14      2.96 o
  -4  18   8        0.35       -0.26      4.28 o
  -3  18   8        0.27        3.76      3.88 o
  -2  18   8        0.47        3.61      2.83 o
  -1  18   8        1.98        0.78      2.61 o
   0  18   8        5.96        5.43      2.72 o
   1  18   8        0.07        1.91      2.47 o
   2  18   8        0.02        1.30      2.60 o
   3  18   8        4.04        9.36      3.36 o
  -3  19   8        0.01       -1.35      2.82 o
  -2  19   8        2.78        7.03      5.10 o
  -1  19   8        0.82        5.15      2.86 o
   0  19   8        0.22        0.93      2.65 o
   1  19   8        2.96       13.08      3.35 o
   2  19   8        4.13        9.19      4.18 o
  -3  20   8        3.86        4.62      3.47 o
  -2  20   8        0.00        0.28      2.86 o
  -1  20   8        0.20        1.01      2.85 o
   0  20   8        0.18        2.60      2.75 o
   1  20   8        1.20        3.73      2.70 o
   2  20   8        0.24        7.29      3.53 o
  -2  21   8        0.12        3.68      3.01 o
  -1  21   8        0.60        3.46      2.84 o
   0  21   8        2.93        8.47      3.19 o
   1  21   8        0.00        1.47      2.58 o
  -1  22   8        0.50        0.31      3.95 o
   0  22   8        0.04        6.63      4.57 o
  -6   1   9        0.73       -2.50      5.36 o
  -5   1   9        0.35       -2.63      2.88 o
  -4   1   9        0.03        0.17      2.59 o
  -3   1   9        0.69       -2.68      3.04 o
  -2   1   9        0.06        0.80      1.82 o
  -1   1   9        4.77        4.75      1.65 o
   0   1   9       81.94       78.02      3.30 o
   1   1   9        0.27        2.58      1.51 o
   2   1   9       12.80       18.19      6.10 o
   3   1   9        0.49        1.20      1.94 o
   4   1   9        1.06        2.48      2.88 o
   5   1   9        0.16       -0.58      2.59 o
  -6   2   9        0.28       -0.06      3.31 o
  -5   2   9        1.06        0.09      4.87 o
  -4   2   9        0.02       -1.45      2.73 o
  -3   2   9       11.55        6.98      2.83 o
  -2   2   9        0.09        0.97      2.39 o
  -1   2   9       13.69       11.68      1.89 o
   0   2   9        4.10        4.72      2.01 o
   1   2   9      106.38      109.16      4.27 o
   2   2   9       17.12       22.44      7.09 o
   3   2   9        5.91        5.89      2.48 o
   4   2   9        1.57        1.18      1.89 o
   5   2   9        2.02        0.63      2.21 o
  -5   3   9        1.94       -1.62      3.28 o
  -4   3   9        0.05        4.49      2.81 o
  -3   3   9       30.06       25.65      3.71 o
  -2   3   9        3.58        4.17      2.08 o
  -1   3   9        8.32       11.20      1.85 o
   0   3   9       48.27       52.96      2.91 o
   1   3   9       10.33       13.68      2.19 o
   2   3   9       34.15       36.42      4.76 o
   3   3   9       20.42       19.98      5.30 o
   4   3   9        1.06        1.32      1.81 o
   5   3   9       12.64       10.28      2.78 o
  -5   4   9        1.68        0.20      2.84 o
  -4   4   9        0.87        2.61      2.79 o
  -3   4   9        2.40        4.61      2.86 o
  -2   4   9        5.99        3.28      1.94 o
  -1   4   9       87.66       87.64      5.35 o
   0   4   9       14.40       18.10      2.42 o
   1   4   9       27.90       30.52      2.68 o
   2   4   9      120.49      131.98      4.88 o
   3   4   9        0.67        2.08      1.78 o
   4   4   9        0.40       -1.92      1.92 o
  -5   5   9        7.42        3.73      3.33 o
  -4   5   9       12.41       18.41      3.69 o
  -3   5   9        4.46        8.18      2.86 o
  -2   5   9        6.53        8.03      2.09 o
  -1   5   9        0.00        4.96      1.76 o
   0   5   9       20.84       21.24      2.35 o
   1   5   9        0.24        0.38      1.43 o
   2   5   9        6.91        9.35      2.04 o
   3   5   9        0.03        1.77      1.81 o
   4   5   9        7.95        6.21      2.32 o
  -5   6   9        0.11       -2.06      2.98 o
  -4   6   9       35.36       28.78      3.98 o
  -3   6   9       13.56       19.03      3.39 o
  -2   6   9        5.67        3.63      2.65 o
  -1   6   9        0.01        0.22      1.62 o
   0   6   9        0.00       -0.12      1.47 o
   1   6   9        0.45        0.12      1.43 o
   2   6   9        6.53        6.83      2.34 o
   3   6   9       40.68       46.37      4.99 o
   4   6   9        7.66        8.21      3.09 o
  -5   7   9       14.10        9.23      3.64 o
  -4   7   9        6.61        7.27      3.11 o
  -3   7   9        0.40        5.09      3.99 o
  -2   7   9        2.42        2.85      1.73 o
  -1   7   9       22.01       19.47      3.84 o
   0   7   9       11.38        5.96      2.57 o
   1   7   9        2.26        3.57      3.33 o
   2   7   9        0.00       -0.80      2.08 o
   3   7   9        0.79        0.47      2.33 o
   4   7   9        0.01        0.78      2.44 o
  -5   8   9        2.53       -1.44      4.79 o
  -4   8   9        1.35        1.48      4.52 o
  -3   8   9        5.77        2.63      4.12 o
  -2   8   9        1.44       -2.18      3.26 o
  -1   8   9        0.32        1.44      2.90 o
   0   8   9        1.85       -0.05      2.78 o
   1   8   9        0.07        1.17      2.87 o
   2   8   9        3.26        4.71      2.54 o
   3   8   9        1.02        2.42      2.41 o
   4   8   9        4.03        4.53      2.82 o
  -5   9   9        0.08       -4.45      4.45 o
  -4   9   9        3.16        7.35      4.88 o
  -3   9   9        1.48       -0.55      3.54 o
  -2   9   9        6.33        7.85      3.93 o
  -1   9   9        2.91        4.14      3.26 o
   0   9   9        0.43       -2.63      2.63 o
   1   9   9       13.75       16.45      3.00 o
   2   9   9        5.48       -2.06      4.33 o
   3   9   9        0.17       -2.14      2.14 o
   4   9   9        0.08        6.19      2.96 o
  -5  10   9        0.30        4.67      5.34 o
  -4  10   9        5.49        3.71      4.43 o
  -3  10   9        3.98        1.94      3.59 o
  -2  10   9        6.26        6.92      4.02 o
  -1  10   9        2.19        2.11      3.47 o
   0  10   9        3.50        3.73      3.42 o
   1  10   9        8.97        8.09      3.06 o
   2  10   9        0.29        1.94      2.26 o
   3  10   9        3.88        7.24      2.93 o
   4  10   9        1.90       -2.10      2.62 o
  -5  11   9        0.30        0.02      4.69 o
  -4  11   9        0.07        4.62      4.72 o
  -3  11   9        0.90        5.29      4.00 o
  -2  11   9        0.01        3.33      3.66 o
  -1  11   9        1.90        4.19      3.71 o
   0  11   9       29.37       27.48      5.36 o
   1  11   9       31.08       23.77      3.51 o
   2  11   9        1.26       -0.21      3.60 o
   3  11   9        0.39        0.76      2.40 o
   4  11   9        3.80        6.63      3.04 o
  -5  12   9        1.86       -2.44      4.72 o
  -4  12   9        0.33       -4.00      4.00 o
  -3  12   9        5.23        3.26      4.31 o
  -2  12   9        0.28        1.89      3.85 o
  -1  12   9       12.13        7.88      3.90 o
   0  12   9        0.36        1.71      4.45 o
   1  12   9        7.67       10.69      2.98 o
   2  12   9        4.17        9.44      2.81 o
   3  12   9        0.90        1.10      2.51 o
   4  12   9        0.04       -3.83      3.85 o
  -4  13   9        0.00        3.33      4.43 o
  -3  13   9        5.62        0.10      4.33 o
  -2  13   9        1.09       -2.54      3.66 o
  -1  13   9        2.23        1.36      3.59 o
   0  13   9        0.39        0.89      2.27 o
   1  13   9       19.22       21.93      3.57 o
   2  13   9       49.44       52.19      7.01 o
   3  13   9        0.32        3.55      2.65 o
  -4  14   9        1.36        2.23      4.55 o
  -3  14   9        1.06        1.48      3.90 o
  -2  14   9        4.73        4.72      3.95 o
  -1  14   9        7.15        4.84      4.05 o
   0  14   9        0.73       -1.81      3.29 o
   1  14   9       22.18       15.55      3.20 o
   2  14   9        4.98        8.46      2.98 o
   3  14   9        0.25        1.04      2.54 o
  -4  15   9        0.01       -1.91      3.73 o
  -3  15   9        3.97        4.21      4.16 o
  -2  15   9        6.78        0.05      3.45 o
  -1  15   9        0.43        0.27      2.92 o
   0  15   9        0.49        0.17      2.42 o
   1  15   9       18.92       18.72      3.57 o
   2  15   9        4.34        4.49      2.61 o
   3  15   9        0.83        3.25      3.00 o
  -3  16   9        3.42       10.10      4.76 o
  -2  16   9        0.91        2.75      3.97 o
  -1  16   9        1.63        2.15      2.58 o
   0  16   9        1.26        0.57      2.61 o
   1  16   9        7.46        6.03      2.87 o
   2  16   9        2.93        3.83      2.84 o
   3  16   9        2.59        2.47      3.85 o
  -3  17   9        4.79       14.03      5.10 o
  -2  17   9        5.27       11.92      4.55 o
  -1  17   9        1.26       -1.72      4.01 o
   0  17   9        9.08       14.65      3.32 o
   1  17   9        0.65        1.42      2.69 o
   2  17   9        0.08        4.95      2.86 o
  -3  18   9        0.05       -1.46      4.45 o
  -2  18   9        0.01        0.72      4.45 o
  -1  18   9        0.66        3.06      2.77 o
   0  18   9        1.15        4.14      2.94 o
   1  18   9        0.00        5.83      3.14 o
   2  18   9        0.68        4.17      3.51 o
  -2  19   9        3.05        8.67      3.50 o
  -1  19   9        0.51        3.31      3.05 o
   0  19   9        0.84        5.71      3.09 o
   1  19   9        0.07        5.05      3.12 o
  -1  20   9        3.41        5.62      3.67 o
   0  20   9        1.49       -1.37      2.81 o
  -5   0  10        4.40        1.65      4.79 o
  -4   0  10        6.35       11.94      4.76 o
  -3   0  10       10.45        8.76      4.45 o
  -2   0  10       25.63       29.90      5.36 o
  -1   0  10       24.86       18.10      4.40 o
   0   0  10      125.01      112.81      7.92 o
   1   0  10      103.10      108.86      7.99 o
   2   0  10       40.74       40.48      5.96 o
   3   0  10       15.36       24.58      5.27 o
   4   0  10        0.09        2.90      3.59 o
  -5   1  10        4.05        6.55      3.63 o
  -4   1  10        0.07        1.45      3.05 o
  -3   1  10        0.68        2.33      3.35 o
  -2   1  10       15.35       17.59      3.31 o
  -1   1  10        2.36        5.43      2.56 o
   0   1  10        0.18        1.05      2.18 o
   1   1  10      116.77      130.09      6.07 o
   2   1  10       19.03       27.22      3.78 o
   3   1  10        1.74        5.02      4.02 o
   4   1  10       13.29       18.65      3.73 o
  -5   2  10        0.55        2.67      3.52 o
  -4   2  10        5.28       10.66      3.53 o
  -3   2  10        0.57       -3.37      3.61 o
  -2   2  10        5.18        3.58      2.53 o
  -1   2  10       20.24       29.88      6.98 o
   0   2  10       30.32       33.57      3.67 o
   1   2  10        2.42        2.22      3.17 o
   2   2  10       58.57       61.12      4.71 o
   3   2  10        3.88        4.83      2.56 o
   4   2  10       12.05       10.47      3.27 o
  -5   3  10        7.50       -3.16      3.22 o
  -4   3  10        5.58        2.93      3.36 o
  -3   3  10        3.24        4.10      2.98 o
  -2   3  10       49.49       41.69      8.07 o
  -1   3  10       33.95       32.35      3.65 o
   0   3  10        5.92        5.34      2.51 o
   1   3  10        5.43        3.45      2.39 o
   2   3  10      111.51      115.67      8.52 o
   3   3  10        0.02       -1.34      2.18 o
   4   3  10        1.02       -1.78      2.44 o
  -5   4  10        0.00        0.31      3.48 o
  -4   4  10        5.09        6.34      3.45 o
  -3   4  10       29.25       27.04      4.20 o
  -2   4  10        0.55        0.59      3.95 o
  -1   4  10        0.04       -0.81      2.35 o
   0   4  10        6.86        6.83      2.49 o
   1   4  10        9.20        6.09      2.47 o
   2   4  10        4.44        2.65      2.39 o
   3   4  10        2.63       -0.56      2.11 o
   4   4  10        1.95        5.07      4.05 o
  -5   5  10        5.86        7.40      4.31 o
  -4   5  10       11.97       12.33      3.85 o
  -3   5  10       33.05       33.53      4.22 o
  -2   5  10       33.44       35.07      5.11 o
  -1   5  10       28.18       31.26      4.46 o
   0   5  10       15.35       16.31      3.13 o
   1   5  10        9.64        9.32      4.30 o
   2   5  10       12.68       17.76      4.72 o
   3   5  10       40.96       41.82      6.53 o
   4   5  10        1.39        2.08      4.24 o
  -5   6  10        2.61        4.39      5.06 o
  -4   6  10        8.07        7.88      3.82 o
  -3   6  10        0.63        2.78      2.91 o
  -2   6  10        0.04        0.64      2.26 o
  -1   6  10       10.06        8.20      2.90 o
   0   6  10       32.89       33.49      5.48 o
   1   6  10       17.69       12.47      4.09 o
   2   6  10        7.80        9.55      4.02 o
   3   6  10        0.28        0.74      3.21 o
   4   6  10       10.37       11.94      4.67 o
  -5   7  10        0.10       -0.05      5.24 o
  -4   7  10        1.32        6.87      5.15 o
  -3   7  10        0.34        2.44      4.00 o
  -2   7  10        4.50        5.94      3.76 o
  -1   7  10        6.35        6.99      4.14 o
   0   7  10        6.35        3.47      3.47 o
   1   7  10        1.76        2.87      3.23 o
   2   7  10       30.50       34.66      5.91 o
   3   7  10        7.85        5.03      3.93 o
  -4   8  10        0.31        9.34      4.95 o
  -3   8  10        7.04        7.28      4.55 o
  -2   8  10        0.04       -2.23      3.47 o
  -1   8  10        0.02       -2.59      3.35 o
   0   8  10        4.00        0.29      3.45 o
   1   8  10        3.81        1.82      3.45 o
   2   8  10        5.46        2.44      3.21 o
   3   8  10        3.65        6.89      4.09 o
  -4   9  10        0.03        9.36      5.17 o
  -3   9  10        0.01        3.42      4.05 o
  -2   9  10        0.07       -0.60      3.78 o
  -1   9  10        2.94        7.73      4.02 o
   0   9  10        0.84        5.22      3.57 o
   1   9  10        0.02        5.24      3.38 o
   2   9  10        0.12       -1.08      2.82 o
   3   9  10        8.48       12.02      4.62 o
  -4  10  10        1.12        7.32      5.58 o
  -3  10  10        0.00        0.98      4.09 o
  -2  10  10        3.37        4.31      3.95 o
  -1  10  10        0.34        2.51      3.49 o
   0  10  10        6.30       14.55      4.48 o
   1  10  10        0.76       -0.67      3.47 o
   2  10  10        0.08        0.10      3.38 o
   3  10  10        0.15       10.72      4.16 o
  -4  11  10        2.18        1.53      4.76 o
  -3  11  10        0.67        2.20      4.38 o
  -2  11  10        0.03       -2.97      2.97 o
  -1  11  10        0.11        3.78      4.02 o
   0  11  10        6.29       11.08      4.43 o
   1  11  10        0.44        0.05      3.14 o
   2  11  10        1.12        1.32      3.26 o
   3  11  10        4.90        4.07      3.72 o
  -4  12  10        1.58        2.30      4.95 o
  -3  12  10        6.44        7.06      4.86 o
  -2  12  10        0.17       -0.77      3.76 o
  -1  12  10        7.65        4.79      3.78 o
   0  12  10       10.89        8.02      4.48 o
   1  12  10       15.41        2.99      4.00 o
   2  12  10        7.54        6.44      3.95 o
   3  12  10        0.45        2.13      2.99 o
  -3  13  10        1.26        2.75      4.43 o
  -2  13  10        2.90        1.32      4.14 o
  -1  13  10        0.05        3.78      3.93 o
   0  13  10        2.09       -0.72      3.76 o
   1  13  10        0.13       -2.78      2.78 o
   2  13  10       17.20       16.42      5.00 o
  -3  14  10        0.06        7.59      5.07 o
  -2  14  10        0.18        4.72      4.45 o
  -1  14  10        4.97       10.03      4.52 o
   0  14  10       11.81       13.79      4.91 o
   1  14  10       15.16       18.57      5.53 o
   2  14  10        0.00        5.21      2.96 o
  -3  15  10        2.39        3.49      4.62 o
  -2  15  10        5.37        5.34      4.55 o
  -1  15  10        0.06        1.72      3.54 o
   0  15  10        0.01        1.17      4.07 o
   1  15  10       20.29       17.98      5.51 o
   2  15  10        0.01        0.67      2.68 o
  -2  16  10        3.75       -1.03      4.19 o
  -1  16  10        0.40       -3.11      3.11 o
   0  16  10        8.30       11.39      4.84 o
   1  16  10        0.80        4.01      3.03 o
  -2  17  10        0.04        4.05      4.50 o
  -1  17  10        1.98       -3.30      3.30 o
   0  17  10        3.44        5.31      4.79 o
   1  17  10        0.28        4.16      3.03 o
  -4   1  11        0.06       -2.56      3.13 o
  -3   1  11        0.56       -1.93      2.63 o
  -2   1  11        2.20        5.43      2.95 o
  -1   1  11        0.54       -0.45      2.37 o
   0   1  11        2.03        2.62      2.59 o
   1   1  11        8.93       12.31      3.15 o
   2   1  11        0.23       -1.59      3.54 o
   3   1  11        0.46        1.24      2.61 o
  -4   2  11        1.07        0.89      3.36 o
  -3   2  11        5.76        5.12      3.22 o
  -2   2  11        1.92        4.55      2.95 o
  -1   2  11        0.02        5.07      2.69 o
   0   2  11        7.84       13.33      4.45 o
   1   2  11       43.85       44.11      4.54 o
   2   2  11       10.54       16.06      3.96 o
   3   2  11        2.93        3.55      4.73 o
  -4   3  11        0.25        2.73      3.38 o
  -3   3  11        3.15        2.86      2.88 o
  -2   3  11        2.91        5.52      3.93 o
  -1   3  11        3.25        2.16      2.63 o
   0   3  11        4.11        3.80      3.73 o
   1   3  11        4.74        1.97      2.47 o
   2   3  11        0.57        3.24      2.62 o
   3   3  11        0.23       -1.95      2.40 o
  -4   4  11        2.18       -2.91      4.69 o
  -3   4  11        0.13        1.31      3.79 o
  -2   4  11        4.23        6.02      3.10 o
  -1   4  11        1.17       -1.36      3.10 o
   0   4  11        4.56        4.90      2.58 o
   1   4  11        3.43        7.47      2.81 o
   2   4  11       29.50       16.23      5.17 o
   3   4  11        0.27       -1.36      3.69 o
  -4   5  11        3.88        3.42      4.03 o
  -3   5  11        0.13        0.35      2.85 o
  -2   5  11        0.06        5.32      3.04 o
  -1   5  11        6.34       12.09      4.31 o
   0   5  11        0.12        3.18      3.71 o
   1   5  11       19.54       11.51      4.31 o
   2   5  11       41.35       45.22      6.65 o
   3   5  11        1.77        3.93      4.05 o
  -4   6  11        2.01       -3.54      4.48 o
  -3   6  11        0.17        0.84      4.50 o
  -2   6  11        1.42        3.38      4.00 o
  -1   6  11        0.49       -1.01      3.69 o
   0   6  11        2.25        0.55      3.76 o
   1   6  11        3.18       -2.85      2.85 o
   2   6  11        1.24        4.86      3.78 o
   3   6  11       18.66       15.56      5.19 o
  -4   7  11        2.61        5.48      5.15 o
  -3   7  11        0.49        6.49      4.74 o
  -2   7  11        0.30       -1.10      3.61 o
  -1   7  11        0.81        3.16      4.02 o
   0   7  11        4.68       -0.14      3.26 o
   1   7  11        1.73        4.64      3.59 o
   2   7  11        9.87       14.07      4.81 o
  -3   8  11        0.00       -3.38      3.38 o
  -2   8  11        0.45        1.34      3.90 o
  -1   8  11        2.05        1.44      3.90 o
   0   8  11        0.00        2.63      3.93 o
   1   8  11        0.28        3.33      3.95 o
   2   8  11        1.20        0.67      3.38 o
  -3   9  11        0.04       -0.19      4.12 o
  -2   9  11        0.62        5.43      4.24 o
  -1   9  11        2.29        6.10      3.85 o
   0   9  11        0.84       -3.47      3.47 o
   1   9  11        0.04        0.69      3.38 o
   2   9  11        3.34        3.38      3.93 o
  -3  10  11        0.22       -0.96      3.90 o
  -2  10  11        0.06       -3.33      3.33 o
  -1  10  11        0.03       -0.65      4.07 o
   0  10  11        0.69        2.35      3.64 o
   1  10  11        0.03       -1.56      3.45 o
   2  10  11        0.01        5.36      4.02 o
  -3  11  11        0.09        5.29      4.79 o
  -2  11  11        0.02        9.10      4.36 o
  -1  11  11        0.01        6.06      4.28 o
   0  11  11        6.62        0.19      3.47 o
   1  11  11        0.08        2.35      4.12 o
   2  11  11        2.67        4.55      4.26 o
  -2  12  11        0.27       -2.13      3.76 o
  -1  12  11        3.58        5.77      4.52 o
   0  12  11        4.12        2.80      4.00 o
   1  12  11        1.73        4.88      3.90 o
  -2  13  11        0.01       -0.74      4.02 o
  -1  13  11        1.35       -1.68      4.07 o
   0  13  11        0.80        0.84      4.12 o
   1  13  11        2.94       10.75      4.52 o
  -1  14  11        3.88        4.14      4.67 o
   0  14  11        4.50        4.05      4.72 o
  -3   0  12        0.07       -3.97      3.97 o
  -2   0  12        4.57        5.34      4.28 o
  -1   0  12       10.93       10.68      4.57 o
   0   0  12       33.99       35.93      6.39 o
   1   0  12        6.17        6.89      4.07 o
   2   0  12        2.29        7.09      4.84 o
  -3   1  12        0.46       -3.03      3.03 o
  -2   1  12        0.26        4.08      3.20 o
  -1   1  12        1.57        0.22      2.76 o
   0   1  12       15.59       18.14      3.67 o
   1   1  12       31.70       31.60      4.22 o
   2   1  12        2.53        1.93      2.91 o
  -3   2  12        0.09        1.96      3.33 o
  -2   2  12        2.11        8.05      3.33 o
  -1   2  12        3.06        4.31      2.97 o
   0   2  12        1.49        5.39      3.10 o
   1   2  12       10.05        6.28      3.06 o
  -3   3  12        0.20       -1.32      4.06 o
  -2   3  12        1.71        0.39      4.36 o
  -1   3  12        8.19        9.80      3.66 o
   0   3  12       20.53       22.64      3.75 o
   1   3  12        0.18        0.49      2.82 o
  -3   4  12        5.71        0.65      3.17 o
  -2   4  12        2.89        2.68      4.14 o
  -1   4  12        0.09        4.60      4.28 o
   0   4  12        0.58       -1.29      3.88 o
   1   4  12        0.01        1.10      3.93 o
  -2   5  12        0.19       -2.32      4.09 o
  -1   5  12        0.90        2.47      3.93 o
   0   5  12        2.60        4.84      4.05 o
   1   5  12        6.52       -2.20      3.64 o
  -2   6  12        4.85       -0.84      3.81 o
  -1   6  12        5.66        5.67      4.76 o
   0   6  12        5.25        9.26      4.43 o
   1   6  12        7.28       14.22      5.19 o
  -2   7  12        0.53       -3.47      3.47 o
  -1   7  12       10.17       12.93      4.95 o
   0   7  12        4.90        2.85      4.26 o
   1   7  12        3.15        8.07      4.57 o
  -2   8  12        1.95       -2.87      4.02 o
  -1   8  12        2.57        1.22      4.09 o
   0   8  12        0.93       -3.30      3.30 o
  -1   9  12        2.07        8.50      4.86 o
   0   9  12        0.63        3.52      4.33 o
 
